# Supplementary material for: Floral transcriptomes reveal gene networks in pineapple floral growth and fruit development
Source: Commun Biol. 2020 Sep 10;3:500. doi: 10.1038/s42003-020-01235-2 (PMC7483743; doi:10.1038/s42003-020-01235-2)
Supplement: Supplementary file 3 — Supplementary Data 1-10 [file 42003_2020_1235_MOESM3_ESM.xlsx]

## Sheet: Supplementary Table 1
Supplementary Table 1. Mapping statistics for the alignment of reads to the pineapple reference genome for each library.
tissue	both reads of pair mapped	single read of pair mapped	unmapped reads	total_reads	unmapped_percent(%)	single read of pair mapped(%)	both read of pair mapped(%)
Se1-1	29657338	4742171	11182203	45581712	24.5322	10.4037	65.0641
Se1-2	24148194	5118211	14775483	44041888	33.5487	11.6212	54.8301
Se1-3	23033166	4965409	14428911	42427486	34.0084	11.7033	54.2883
Se2-1	26697526	4337061	12541763	43576350	28.7811	9.95279	61.2661
Se2-2	22098096	4442154	15282958	41823208	36.5418	10.6213	52.8369
Se2-3	21253118	4328178	14946804	40528100	36.8801	10.6794	52.4404
Se3-1	34227324	5175446	11266858	50669628	22.2359	10.2141	67.55
Se3-2	27038338	5363748	15280342	47682428	32.0461	11.2489	56.705
Se3-3	26096688	5263790	15104122	46464600	32.5067	11.3286	56.1647
Se4-1	34569598	5263313	11810723	51643634	22.8697	10.1916	66.9387
Se4-2	21401000	3947158	12127436	37475594	32.3609	10.5326	57.1065
Se4-3	20691704	3877396	11604064	36173164	32.0792	10.719	57.2018
Gy1-1	36271568	4747405	12955507	53974480	24.003	8.79565	67.2013
Gy1-2	24868078	3628868	10105812	38602758	26.179	9.40054	64.4205
Gy1-3	24448808	3664786	10161066	38274660	26.5478	9.57497	63.8773
Gy2-1	29868578	4222992	10466252	44557822	23.4891	9.47755	67.0333
Gy2-2	24818864	3899538	9791764	38510166	25.4264	10.126	64.4476
Gy2-3	24178352	3899309	9771537	37849198	25.817	10.3022	63.8808
Gy3-1	40782574	4719776	12083042	57585392	20.9828	8.19613	70.821
Gy3-2	32128838	4632933	11521919	48283690	23.863	9.59523	66.5418
Gy3-3	31472916	4647153	11534123	47654192	24.2038	9.75182	66.0444
Gy4-1	26538760	4528365	11168185	42235310	26.4428	10.7218	62.8355
Gy4-2	26839450	4312097	11812593	42964140	27.4941	10.0365	62.4694
Gy4-3	26326300	4346718	11844956	42517974	27.8587	10.2232	61.918
Gy5-1	28881820	4166490	11735266	44783576	26.2044	9.30361	64.492
Gy5-2	22077242	3468984	9786996	35333222	27.6991	9.81791	62.483
Gy5-3	21542626	3471553	9764741	34778920	28.0766	9.98177	61.9416
Gy6-1	38615082	4671307	13181945	56468334	23.344	8.27244	68.3836
Gy6-2	31838150	4847041	13092383	49777574	26.3018	9.7374	63.9608
Gy6-3	31183354	4853344	13084148	49120846	26.6367	9.88042	63.4829
Gy7-1	35212532	4003392	7357728	46573652	15.798	8.59583	75.6061
Gy7-2	35029808	3898429	7441141	46369378	16.0475	8.40734	75.5451
Gy7-3	33594162	3722197	7099901	44416260	15.9849	8.38026	75.6348
Ov1-1	36984566	4371898	7109086	48465550	14.6683	9.02063	76.311
Ov1-2	35327986	4198732	7306982	46833700	15.602	8.96519	75.4328
Ov1-3	38299132	4622232	7288364	50209728	14.5158	9.20585	76.2783
Ov2-1	37611876	4557153	7110243	49279272	14.4285	9.24761	76.3239
Ov2-2	38928718	4671025	8806287	52406030	16.804	8.91314	74.2829
Ov2-3	34182288	4077846	7675132	45935266	16.7086	8.87738	74.414
Ov3-1	34436250	4179380	9974916	48590546	20.5285	8.60122	70.8703
Ov3-2	33631216	5345797	14770875	53747888	27.4818	9.94606	62.5722
Ov3-3	32200984	5230258	14456884	51888126	27.8616	10.0799	62.0585
Ov4-1	34356634	4103778	9703302	48163714	20.1465	8.52048	71.333
Ov4-2	29920438	3374325	7203281	40498044	17.7867	8.33207	73.8812
Ov4-3	34381216	3883309	7669145	45933670	16.6961	8.45417	74.8497
Ov5-1	34871632	4147029	11877573	50896234	23.3368	8.14801	68.5152
Ov5-2	32929772	5162207	16439923	54531902	30.1473	9.4664	60.3863
Ov5-3	31730260	5097181	16167341	52994782	30.5074	9.61827	59.8743
Ov6-1	34802502	4155529	10583261	49541292	21.3625	8.38801	70.2495
Ov6-2	34949198	5526117	15984583	56459898	28.3114	9.78769	61.9009
Ov6-3	33622926	5432109	15695963	54750998	28.6679	9.92148	61.4106
Ov7-1	32927202	4643661	14484949	52055812	27.8258	8.92054	63.2537
Ov7-2	21862852	3902337	13541999	39307188	34.4517	9.92779	55.6205
Ov7-3	21415200	3899595	13488425	38803220	34.7611	10.0497	55.1892
Pe1-1	29754742	4435682	10508730	44699154	23.5099	9.92341	66.5667
Pe1-2	23480518	4318197	13112545	40911260	32.0512	10.555	57.3938
Pe1-3	22695858	4260823	12948731	39905412	32.4486	10.6773	56.8741
Pe2-1	26467814	4011284	8982426	39461524	22.7625	10.1651	67.0725
Pe2-2	20584992	3825577	11020441	35431010	31.1039	10.7973	58.0988
Pe2-3	19960504	3767608	10890264	34618376	31.458	10.8833	57.6587
Pe3-1	30101042	3911127	7678255	41690424	18.4173	9.38136	72.2013
Pe3-2	31158794	5474765	13798403	50431962	27.3604	10.8557	61.7838
Pe3-3	30044754	5383201	13605799	49033754	27.7478	10.9786	61.2736
St1-1	25351768	2827649	5378063	33557480	16.0264	8.42629	75.5473
St1-2	30745240	3273784	6521212	40540236	16.0858	8.07539	75.8388
St1-3	31448924	3557744	5385776	40392444	13.3336	8.80794	77.8584
St2-1	34580598	3806952	6308454	44696004	14.1141	8.51743	77.3684
St2-2	31787102	3524066	7288390	42599558	17.1091	8.27254	74.6184
St2-3	32566646	3556036	6112014	42234696	14.4715	8.4197	77.1087
St3-1	28767814	3416295	5701275	37885384	15.0487	9.01745	75.9338
St3-2	25253772	4048985	8249917	37552674	21.9689	10.7821	67.2489
St3-3	23604760	3840312	7892782	35337854	22.3352	10.8674	66.7974
St4-1	29382934	3403619	5925133	38711686	15.3058	8.79223	75.902
St4-2	36334420	4318338	7672012	48324770	15.8759	8.93608	75.188
St4-3	28632438	3351059	5836631	37820128	15.4326	8.86052	75.7069
St5-1	54765790	5974174	17949914	78689878	22.811	7.59205	69.597
St5-2	24334336	4932533	14826837	44093706	33.6257	11.1865	55.1878
St5-3	24289484	5023226	14989596	44302306	33.8348	11.3385	54.8267
St6-1	41951590	4271237	7999311	54222138	14.7529	7.87729	77.3699
St6-2	38636246	4118726	7301380	50056352	14.5863	8.22818	77.1855
St6-3	16018052	14919265	20788169	51725486	40.1894	28.8432	30.9674

## Sheet: Supplementary Table 2
Supplementary Table 2. The distribution of genes in each sample according to their expression level
Tissue	0.5<FPKM<1	1<FPKM<5	5<FPKM<10	10<FPKM<100	FPKM>100	Total Expressed gene
Fr7	839	2818	1696	7889	2915	16157
Fr5	815	2965	1725	8268	2580	16353
Fr1	813	2934	1773	8327	2552	16399
Fr4	856	2896	1628	8529	2538	16447
Ov1	844	2719	1762	8931	2251	16507
Fr2	954	2983	1768	8250	2668	16623
Ov6	918	2877	1719	8938	2224	16676
Gy5	855	2954	1749	9013	2123	16694
Fr3	973	3094	1795	8211	2651	16724
Gy3	842	2947	1731	9178	2095	16793
Ov5	845	2888	1834	8988	2249	16804
St1	876	2851	1776	9147	2181	16831
Pe3	1022	3076	1805	7555	3375	16833
Ov2	830	2910	1836	9138	2129	16843
Ov3	826	2893	1833	9142	2169	16863
Gy7	868	2918	1809	9184	2100	16879
Ov4	859	2891	1820	9104	2210	16884
Gy1	903	2965	1817	9186	2120	16991
Gy2	848	2930	1843	9225	2178	17024
Ov7	868	2929	1840	9283	2128	17048
St2	823	2810	1798	9390	2242	17063
St6	914	3059	1877	8820	2511	17181
Pe1	861	2979	1866	9439	2095	17240
Gy6	886	2887	1881	9297	2317	17268
Pe2	860	3135	1862	9066	2356	17279
St5	880	2924	1871	9256	2396	17327
Se4	897	2975	1805	9357	2364	17398
Gy4	864	3019	1965	9351	2200	17399
St3	908	2963	1850	9359	2384	17464
Se3	970	2986	1783	9284	2448	17471
Se1	860	2906	1901	9479	2338	17484
Se2	891	2989	1921	9435	2295	17531
leaf	950	3085	1974	8655	2930	17594
Flower	1003	3128	1981	8538	2998	17648
St4	925	3158	1901	9505	2211	17700
Root	687	2975	1913	9914	2318	17807

## Sheet: Supplementary Table 3
Supplementary Table 3. Gene information for each branch leaf in the hierarchical clustering dendrogram.
Gene	kME	P-value	Module	Description	Interpro-description	Best-hit-arabi-name	arabi-symbol	arabi-defline	Best-hit-rice-name	rice-defline	TF/TC_Classification	Se1	Se2	Se3	Se4	Gy1	Gy2	Gy3	Gy4	Gy5	Gy6	Gy7	Ov1	Ov2	Ov3	Ov4	Ov5	Ov6	Ov7	Pe1	Pe2	Pe3	St1	St2	St3	St4	St5	St6	Flower	Fr1	Fr2	Fr3	Fr4	Fr5	Fr7	leaf	Root
Aco000002	0.43222	0.00847523	yellow	Autophagy-related protein	Autophagy-related protein 1010	AT5G66930.2			LOC_Os12g26044.1	expressed protein	None	53.3279	74.4931	76.9648	71.2895	77.0171	71.0307	94.4519	56.839	89.349	68.3374	95.7822	68.1998	75.9644	76.6456	95.1194	73.3534	91.6199	74.1412	67.9015	51.5281	128.157	44.7678	59.3999	85.5871	73.6433	51.1525	61.7981	109.963	153.525	107.553	92.842	88.9512	109.339	89.336	99.0412	110.652
Aco000003	0.913304	8.06e-15	brown	26S proteasome non-ATPase regulatory subunit		AT3G15180.1		ARM repeat superfamily protein	LOC_Os05g48340.1	proteasome-related, putative, expressed	None	3.8427	2.50256	2.00343	2.50084	18.8587	16.1664	17.9434	18.5272	13.1126	14.5624	11.7232	36.9059	34.5266	28.7543	37.6669	34.6704	32.4263	28.4398	16.7074	7.93674	1.63071	30.9531	23.3025	17.1799	12.507	9.87287	12.9431	6.09928	14.974	9.75485	9.6886	14.3529	12.7366	17.1564	6.4355	7.88416
Aco000007	0.929955	2.45e-16	brown	Transcription factor DP	Winged helix-turn-helix DNA-binding domain	AT5G03415.1	ATDPB,DPB	Transcription factor DP	LOC_Os01g48700.1	transcription factor Dp, putative, expressed	TF__E2F/DP	11.5858	14.0085	10.9374	12.3144	21.04	19.0324	23.7025	18.916	16.8783	12.636	19.5285	27.3539	25.8099	25.5126	28.8795	29.9935	31.9411	22.1405	17.0255	9.79327	2.75395	29.6761	26.049	24.2918	20.9016	9.8454	10.5085	8.56245	20.0751	9.17123	9.60435	9.73288	6.56424	1.96074	7.30811	15.3303
Aco000011	0.662179	1.09e-05	white	Cell cycle regulated microtubule associated protein	TPX2	AT4G22860.1		Cell cycle regulated microtubule associated protein	LOC_Os06g03980.1	expressed protein	None	26.3654	22.873	22.1091	20.0182	11.893	12.4444	11.5061	13.3685	9.60758	6.201	11.2092	23.097	17.7364	12.2699	15.4508	14.3975	18.3141	11.5185	11.022	12.1435	6.43179	20.0049	48.436	26.5013	23.032	7.08626	8.17102	27.74	3.29099	1.75087	4.12818	4.31204	3.23313	1.71564	25.9601	6.84389
Aco000012	-0.378819	0.0227052	yellow	MAC/Perforin domain-containing protein	Membrane attack complex component/perforin (MACPF) domain	AT1G28380.1	NSL1	MAC/Perforin domain-containing protein	LOC_Os05g48360.2	membrane attack complex component/perforin/complement C9, putative, expressed	None	23.5913	26.6664	22.1484	20.2519	42.3979	46.142	64.5119	38.4135	51.8374	46.0111	63.928	26.0383	28.6803	26.3008	24.8259	29.1781	39.8277	31.7558	52.9238	32.3875	15.0342	44.4263	29.9157	24.4108	24.3611	42.285	40.4415	15.8933	64.6681	61.5306	47.2635	26.8578	25.4732	38.4794	12.1075	31.8104
Aco000014	0.876473	2.47e-12	green	MLP-like protein 423	START-like domain	AT1G24020.2	MLP423	MLP-like protein 423	LOC_Os08g28670.1	pathogenesis-related Bet v I family protein, putative, expressed	None	1.0749	1.29583	1.17327	0.53639	3.65937	2.42775	2.65225	5.09697	1.64648	2.3008	1.54028	2.11412	2.49611	2.75694	2.0723	2.15668	1.291	2.55597	1.91743	0.984305	0.0939893	6.3532	8.97694	12.1184	14.1367	3.06869	1.98789	0.469175	0.987298	1.6675	2.44321	3.51123	2.84124	3.00238	0.545381	36.1357
Aco000015	0.771779	3.57e-08	black	Protein of unknown function DUF2921	Protein of unknown function DUF2921	AT4G21700.1		Protein of unknown function (DUF2921)	LOC_Os05g48370.1	expressed protein	None	27.1191	24.9779	32.5897	28.8217	22.5122	26.5659	24.7905	25.0449	26.8987	28.4721	24.8321	32.2647	29.2934	29.0444	31.6015	29.1243	33.4781	29.9681	24.6265	38.0199	39.0147	39.4848	41.4633	24.5726	20.161	26.9067	23.5299	78.8214	27.6444	32.8497	36.5639	57.7197	42.4226	39.5211	67.4091	30.7154
Aco000017	0.821058	8.6e-10	grey60	ubiquitin-conjugating enzyme 25	Ubiquitin-conjugating enzyme/RWD-like	AT3G15355.1	PFU1,UBC25	ubiquitin-conjugating enzyme 25	LOC_Os05g48380.1	ubiquitin-conjugating enzyme domain containing protein, expressed	None	37.04	48.6057	44.711	44.8772	70.3073	66.3519	50.4799	82.2544	51.8559	49.3276	44.0816	73.2043	59.7969	57.1627	62.376	63.8426	63.5146	59.0263	48.7855	52.7376	23.1595	86.956	111.486	141.452	123.012	47.5098	45.0236	46.5656	48.7067	44.8556	41.7873	64.6189	68.8756	50.1213	39.2674	47.3597
Aco000018	0.696611	2.37e-06	brown	Vacuolar protein sorting-associated protein-like protein	WD40-repeat-containing domain	AT4G00800.1		transducin family protein / WD-40 repeat family protein	LOC_Os02g03220.1	protein binding protein, putative, expressed	None	57.9882	81.2492	82.8138	76.7383	97.8553	100.795	98.69	97.4932	85.8449	81.3828	86.9906	125.774	127.006	128.313	127.783	135.37	122.538	101.477	71.5882	80.557	85.7135	139.797	145.561	131.954	124.261	88.788	87.265	144.389	97.9071	63.7817	71.0216	70.7174	93.7609	42.5235	108.422	83.7145
Aco000023	0.793258	7.96e-09	green	ubiquitin-conjugating enzyme 23		AT2G33770.1	ATUBC24,PHO2,UBC24	phosphate 2	LOC_Os05g48390.1	ubiquitin conjugating enzyme protein, putative, expressed	None	76.8176	89.9396	86.5074	76.8164	223.708	247.758	256.703	235.189	196.13	169.257	229.528	118.85	134.771	147.499	146.337	152.917	175.792	143.218	127.612	68.479	70.9532	140.209	185.641	170.671	226.322	196.175	155.368	80.053	151.715	183.758	193.014	159.73	234.941	121.259	71.6631	637.248
Aco000024	0.505982	0.00164208	grey60	hypothetical protein		AT1G52155.1			LOC_Os01g48570.1	expressed protein	None	0.91319	0.735168	1.10654	0.92713	4.19979	0.0643752	0.175508	0.171775	0.0260564	0.0344148	0.017111	0.103938	0.184721	0.10948	0.277794	0.0937089	0.0885305	0.126088	0.049136	0.122388	0.160585	0.154994	0.155427	0.396552	34.6084	0.0751538	0.0682935	0.703763	0.16455	0.16675	0.336995	0.985608	0.685816	0.245092	0	21.0792
Aco000025	0.473312	0.0035508	lightyellow	Ribosomal protein L1p/L10e family	Ribosomal protein L1, 2-layer alpha/beta-sandwich	AT3G58660.1		Ribosomal protein L1p/L10e family	LOC_Os05g48422.1	60S ribosomal protein-related, putative, expressed	None	25.7202	14.0642	19.4524	22.7299	26.1074	21.9341	29.7539	22.817	32.5164	29.631	36.5572	22.0238	22.105	21.3084	21.6843	22.4273	22.4092	21.9432	24.3286	22.3897	7.46146	30.2393	23.3875	15.6309	17.7715	19.2708	24.4345	12.0226	12.6703	23.4283	24.4321	30.4923	23.3178	57.1064	8.39887	13.5783
Aco000026	-0.382439	0.0213388	yellow	Cytochrome c oxidase assembly protein COX19		AT1G66590.2	ATCOX19-1,COX19-1	cytochrome c oxidase 19-1	LOC_Os02g20940.1	CHCH domain containing protein, expressed	None	24.2139	19.1297	23.0277	22.5637	26.918	25.4761	29.6901	27.3159	30.284	27.5178	28.5253	27.5596	26.0384	25.8618	22.7798	28.1944	22.281	20.7787	26.6838	26.3059	12.9011	28.9614	24.6974	16.3145	17.0655	25.5889	35.9935	20.5264	18.4296	14.8407	19.0402	21.9298	20.9664	34.7418	25.3057	13.852
Aco000027	0.766729	4.96e-08	brown	Ribonuclease PH		AT3G61620.1	RRP41	3\'-5\'-exoribonuclease family protein	LOC_Os09g07820.1	exosome complex exonuclease, putative, expressed	None	24.2045	22.7926	23.2507	25.428	33.1759	28.9526	37.177	29.9716	31.5149	26.8926	36.6478	48.4032	49.4179	43.9451	46.0173	45.985	46.4828	37.4743	27.1579	20.028	2.56261	41.5527	31.0466	28.1886	27.5741	18.1613	27.0331	27.2708	35.8718	33.4333	37.6592	30.8619	27.4327	28.7983	19.0883	44.6769
Aco000030	0.556039	0.000429822	midnightblue	hypothetical protein	Uncharacterised protein family UPF0546	AT5G19570.1			LOC_Os05g09600.3	GA11916-PA, putative, expressed	None	16.6119	13.2835	13.4885	10.2994	6.28325	6.82514	8.12389	5.20954	6.92466	4.63194	7.14909	6.50016	8.71199	10.7389	6.58911	8.5793	9.21851	18.3566	13.0063	8.01731	1.20375	5.81606	6.7617	7.53215	5.62442	5.44532	2.5335	1.93535	0.658199	3.91862	2.44321	3.63443	3.42908	4.16656	3.49044	3.17557
Aco000031	0.946722	2.66e-18	black	glyoxal oxidase-related protein	Galactose oxidase/kelch, beta-propeller	AT5G19580.1		glyoxal oxidase-related protein	LOC_Os01g48540.1	glyoxal oxidase-related, putative, expressed	None	43.6701	28.2466	48.6679	61.3892	42.7272	32.6804	53.7153	25.5604	33.9153	28.273	43.958	31.147	48.6499	49.2492	30.1764	40.3672	58.5689	61.7753	47.4029	24.6399	101.413	30.7544	25.0464	17.5993	15.2337	58.6397	48.5836	575.15	17.9359	9.5881	14.6593	14.9689	12.8346	6.24985	601.228	28.1421
Aco000032	0.335341	0.0455707	midnightblue	uncharacterized protein		AT3G16200.1					None	19.8597	6.31414	146.392	109.485	39.151	18.3515	53.0699	16.3659	71.0591	76.6578	106.732	30.2608	29.2421	33.3998	35.6732	21.16	46.1496	28.3569	27.5298	21.9165	64.3802	18.1176	33.6416	65.3016	23.7245	54.9368	76.1159	49.0875	31.9227	28.2641	14.912	10.0409	10.9731	38.7858	53.011	17.5751
Aco000033	-0.725401	5.59e-07	yellow	N-acetyl-gamma-glutamyl-phosphate reductase		AT2G19940.1		oxidoreductases, acting on the aldehyde or oxo group of donors, NAD or NADP as acceptor;copper ion binding	LOC_Os03g42110.1	semialdehyde dehydrogenase, NAD binding domain containing protein, putative, expressed	None	53.1854	56.1926	58.2811	58.0459	52.6403	62.4589	60.679	58.7187	54.0432	46.5801	53.391	61.4139	61.1802	62.0531	63.7836	61.7877	62.2218	55.0286	59.6981	62.5254	20.5771	53.6963	54.4708	57.4027	59.0052	41.7842	37.2936	42.1671	60.5543	56.6949	63.2707	74.9678	73.6763	64.5818	37.9585	44.8412
Aco000034	0.818673	1.06e-09	black	hypothetical protein							None	3.3477	2.98615	4.10622	3.28805	3.00466	1.83385	1.21892	1.3059	1.90883	1.96344	1.73053	1.54763	1.44945	1.08038	1.38249	1.16442	1.12011	1.89982	2.75757	6.3438	4.64006	1.32687	0.871464	0.780652	1.24921	2.42285	0.639197	10.0286	0.987298	1.16725	1.43223	1.23201	1.37163	2.51219	12.6528	0.273756
Aco000035	0.727767	4.92e-07	midnightblue	ARM repeat superfamily protein		AT5G11550.1		ARM repeat superfamily protein	LOC_Os05g48580.1	expressed protein	None	8.98041	13.2487	16.2047	9.01603	5.31537	3.36105	2.62581	1.92826	3.60492	3.09024	2.3016	2.05314	2.27022	2.4524	1.56087	1.80662	2.10853	3.53324	6.03341	15.399	11.0832	1.33391	1.24908	1.0918	1.27531	3.59813	1.17179	3.92934	0.16455	1.50075	1.17948	1.60161	1.46961	1.77692	5.45381	0.109502
Aco000037	0.490506	0.00238848	yellow	Galactosylgalactosylxylosylprotein 3-beta-glucuronosyltransferase	Glycosyl transferase, family 43	AT1G27600.2	I9H,IRX9-L	Nucleotide-diphospho-sugar transferases superfamily protein	LOC_Os01g48440.1	glycosyltransferase family 43 protein, putative, expressed	None	30.723	33.0074	33.4218	29.1682	30.4937	32.3044	28.6401	30.0816	33.8172	47.3356	32.4589	38.1331	35.8493	39.3023	37.954	39.5216	42.5686	39.3071	27.7369	42.1329	82.6412	38.5395	36.7348	32.0523	29.4798	44.3271	77.8894	37.4167	67.7945	69.7847	72.1169	41.7652	42.9125	43.1362	32.3956	54.4226
Aco000039	0.876245	2.55e-12	grey60	golgin 5	TATA element modulatory factor 1 TATA binding	AT1G79830.1	GC5	golgin candidate 5	LOC_Os05g48620.1	tRNA-binding arm, putative, expressed	None	115.933	137.165	123.491	109.883	129.973	109.48	98.7587	112.077	122.866	124.623	91.1036	139.715	122.967	126.559	130.594	135.136	130.562	105.628	97.1905	150.654	216.467	175.656	288.328	779.863	303.056	119.448	147.268	246.552	79.4775	92.4626	111.208	121.723	117.471	90.1939	227.097	111.419
Aco000041	0.655712	1.42e-05	lightyellow	5'-AMP-activated protein kinase-related	Immunoglobulin E-set	AT5G39790.1		5\'-AMP-activated protein kinase-related	LOC_Os02g04330.2	5-AMP-activated protein kinase beta-1 subunit-related, putative, expressed	None	47.4676	43.8838	89.5563	87.3669	47.7583	33.5484	57.5585	36.2053	41.7233	29.828	61.8336	35.3591	34.8806	32.9023	82.5243	39.3308	42.1285	37.9288	36.4075	33.5028	34.0547	30.0649	21.1379	24.1008	33.6751	49.8038	25.3557	39.1761	93.7934	69.6179	79.6992	85.8711	92.2913	82.9024	35.2316	26.3353
Aco000042	0.746368	1.73e-07	sienna3	O-fucosyltransferase family protein	O-fucosyltransferase, plant	AT2G37980.1		O-fucosyltransferase family protein	LOC_Os05g37880.1	growth regulator related protein, putative, expressed	None	0.0940466	0.0275694	0	0	5.29171	3.12031	0.0762395	7.82021	0	0.0344148	0	0.0150875	0.045373	0	0	0	0.0726165	0.0391156	0.556903	0.0315402	0	0	0	0.206761	6.85518	0.253365	0.100766	0.0586469	0	0.0833748	0	0	0	0	0.218152	0
Aco000043	0.312672	0.0633566	brown	hypothetical protein							None	0.429801	0.337082	0.136529	0.474627	0.419503	0.37021	0.882219	0.535232	0.767568	0.539284	1.03246	0.697835	0.855393	0.913392	0.916675	1.16398	1.52351	0.962688	0.504014	0.704216	0.700929	0.505877	0.122574	0.184012	0.408604	0.467933	0.704763	0.76241	1.48095	0.500249	1.01098	0.123201	0.195948	0.367638	0.763534	0.109502
Aco000044	0.919223	2.54e-15	brown	DNA LIGASE 6		AT1G66730.1	AtLIG6,LIG6	DNA LIGASE 6	LOC_Os01g49180.1	ATP dependent DNA ligase family protein, putative, expressed	None	48.8323	57.7958	45.7138	46.1498	62.8444	59.4779	68.0215	59.3284	55.6114	45.0377	69.8568	95.3234	112.075	110.259	99.0483	116.191	94.5816	100.67	63.3958	42.2942	32.0674	81.47	78.0863	84.1653	84.9802	41.2247	46.1841	50.4363	84.5786	50.275	60.4905	34.3731	45.9497	32.9036	41.558	51.4113
Aco000045	0.877105	2.28e-12	midnightblue	glutamate-1-semialdehyde 2	Tetrapyrrole biosynthesis, glutamate-1-semialdehyde aminotransferase	AT3G48730.1	GSA2	glutamate-1-semialdehyde 2,1-aminomutase 2	LOC_Os08g41990.1	aminotransferase, putative, expressed	None	166.85	108.034	146.784	201.701	95.4361	83.5507	73.3829	88.7555	91.3527	67.6114	80.9209	57.8824	46.4646	48.1661	53.1653	56.6385	38.0674	44.8142	92.8705	65.0053	43.8221	80.4468	85.3545	63.4506	60.2029	77.0686	51.7359	25.2182	71.4146	80.4567	76.0765	72.9966	70.7371	70.1576	33.1592	54.3131
Aco000049	0.725569	5.54e-07	brown	sequence-specific DNA binding protein	Homeobox domain	AT4G03090.2		sequence-specific DNA binding;sequence-specific DNA binding transcription factors	LOC_Os05g09630.1	homeobox domain containing protein, expressed	None	141.646	100.936	130.882	146.871	177.76	188.116	209.327	135.95	174.685	140.423	177.771	197.897	239.661	214.973	228.318	202.018	275.397	198.234	143.881	71.253	50.5965	150.305	108.961	109.062	102.99	124.374	122.156	65.3913	187.916	157.161	142.043	119.875	147.451	97.7917	56.3924	116.729
Aco000050	0.719478	7.63e-07	brown	SOSS complex subunit B1	Nucleic acid-binding, OB-fold	AT5G63690.1		Nucleic acid-binding, OB-fold-like protein	LOC_Os07g37720.1	expressed protein	None	3.1406	3.70269	2.82326	2.89954	4.59244	2.81817	2.90804	4.04839	3.46168	3.38274	3.75947	5.48414	5.60026	5.18646	5.79529	5.33931	4.04821	5.26296	4.50981	3.29489	0.2904	8.2642	9.04033	11.0509	6.46299	3.02011	3.466	2.40452	2.6328	2.58462	2.02197	2.58722	1.95948	2.14456	1.74522	3.39457
Aco000051	0.673904	6.63e-06	lightyellow	Pathogen-related protein		AT1G78780.2		pathogenesis-related family protein	LOC_Os01g14590.1	pathogen-related protein, putative, expressed	None	2.24897	1.12961	0.687775	1.19859	0.0218433	0.0234877	0	0.235716	0	0.0187587	0.0167441	0.0145583	0.0157653	0.0155922	0.0159518	0.0156439	0.0153615	0.062279	0.132399	0.0790844	1.24126	0.0688914	0.119238	0.0892081	0.287221	0	0.0364168	1.17294	0.16455	0.583624	0.758238	2.46402	0.391895	119.544	2.2906	7.00814
Aco000052	0.672398	7.07e-06	lightyellow	Allene oxide synthase 4.2.1.92	Cytochrome P450	AT4G15440.1	CYP74B2,HPL1	hydroperoxide lyase 1	LOC_Os02g02000.1	cytochrome P450, putative, expressed	None	2.1689	0.232594	1.24971	1.69526	0.335386	0.210512	0.221565	0.407914	0.025612	0.111673	0.205719	0.10465	0.338054	0.123814	0.187259	0.125975	0.207232	0.523555	0.137521	0.0946207	0.128975	0.0355846	0.104836	0.359906	1.13175	0.201532	0.080287	0.469175	0	0.250124	0.505492	0.492804	1.17569	48.0993	0.327229	1.69728
Aco000054	0.54455	0.000595611	grey60	hypothetical protein		AT3G14760.1			LOC_Os02g21640.1	expressed protein	None	1.91742	2.52173	1.53486	1.53799	3.98198	3.19133	0.430375	2.55072	1.38262	0.903922	0.257139	0.104823	0.166463	0.0782118	0.0162049	0.0155152	0.0153615	0.0159522	0.495141	0.568636	0.033718	0.714805	1.07411	2.41763	5.67076	0.440945	0.87641	0.93835	0.329099	0.500249	0.421243	0.123201	0.0979738	0	1.41799	0
Aco000055	0.852023	4.38e-11	greenyellow	Zinc finger protein CONSTANS-like protein		AT3G21880.1		B-box type zinc finger protein with CCT domain	LOC_Os06g19444.1	CCT/B-box zinc finger protein, putative, expressed	None	10.2633	13.7987	2.8747	3.03687	2.09581	7.9629	5.71278	25.1492	3.29546	42.0216	6.70813	1.21568	2.00453	1.09664	1.00131	2.064	0.762007	0.887164	5.59804	8.87134	4.82424	3.81888	5.26919	4.48183	6.44443	22.7762	62.147	23.9279	11.683	17.4253	12.4688	13.7985	9.99333	11.1517	22.5788	4.48959
Aco000056	0.793981	7.55e-09	brown	hypothetical protein	Ribosomal protein L1-like	AT1G06380.1		Ribosomal protein L1p/L10e family	LOC_Os05g48422.1	60S ribosomal protein-related, putative, expressed	None	1.72587	1.01677	1.47354	1.14832	1.69699	1.58857	1.25812	1.60738	1.4197	1.12197	1.30588	2.67763	2.26704	2.07911	2.64574	2.2015	1.56678	2.39606	1.7294	1.39477	0.126026	2.27789	1.59978	2.22293	1.86607	1.25277	0.819058	0.410528	0.493649	0.16675	0.421243	1.78642	1.56758	1.65437	0.436305	1.36878
Aco000057	0.746651	1.7e-07	midnightblue	O-methyltransferase family protein	S-adenosyl-L-methionine-dependent methyltransferase-like	AT4G35160.1		O-methyltransferase family protein	LOC_Os11g19880.1	O-methyltransferase, putative, expressed	None	13.2256	17.0262	18.8918	16.9476	1.25195	2.35438	0.537733	1.62902	0.334115	0.570596	0.427988	0.383548	1.08126	0.723438	0.512695	1.10148	0.269002	0.319905	3.28648	3.99015	19.1849	0.109206	0.382977	1.34353	2.02039	1.87406	0.454635	3.34287	3.29099	5.33599	9.5201	6.34485	4.31085	14.2766	2.61783	5.74887
Aco000058	-0.700815	1.94e-06	lightyellow	Protein FRA10AC1	Folate-sensitive fragile site protein Fra10Ac1	AT4G15030.1			LOC_Os11g42000.1	FRA10AC1, putative, expressed	None	21.5071	26.1568	25.6282	24.0833	24.8177	21.4996	24.9432	19.6199	23.0741	17.757	29.5578	28.2866	31.4053	30.679	33.3198	32.5421	32.7239	30.5798	20.8774	21.1071	18.0389	35.9937	27.963	27.6889	31.301	17.4765	20.8314	29.3821	31.2645	11.339	13.7325	18.973	14.99	10.2939	25.1966	29.1276
Aco000061	0.771573	3.62e-08	white	RNA-binding RRM/RBD/RNP motifs family protein	RNA recognition motif domain	AT5G19350.1		RNA-binding (RRM/RBD/RNP motifs) family protein	LOC_Os03g07800.1	RNA recognition motif containing protein, putative, expressed	None	52.3775	46.6637	55.0261	57.5151	62.9749	58.9028	56.5764	60.2358	61.0197	60.7064	62.5679	89.0381	78.6048	72.3529	76.4606	77.0632	75.3615	69.9861	57.2036	60.391	56.1862	112.228	168.645	95.9986	71.9841	53.8668	65.836	53.8379	68.9463	78.8726	72.0326	80.0191	81.5142	124.078	57.5922	58.6385
Aco000063	-0.611886	7.33e-05	yellow	Methionine-tRNA ligase		AT4G13780.1		methionine--tRNA ligase, putative / methionyl-tRNA synthetase, putative / MetRS, putative	LOC_Os06g31210.1	methionyl-tRNA synthetase, putative, expressed	None	119.674	124.315	119.225	125.512	153.681	141.257	145.459	167.574	134.503	163.239	138.025	171.364	150.615	152.395	147.518	161.471	138.408	135.715	131.75	132.973	60.0946	194.985	146.907	132.075	140.643	131.365	189.946	73.074	109.59	116.808	130.501	181.968	227.593	169.359	71.0086	98.2783
Aco000066	0.461691	0.00459026	lightyellow	Bifunctional purine biosynthesis protein PurH	AICARFT/IMPCHase bienzyme	AT2G35040.1		AICARFT/IMPCHase bienzyme family protein	LOC_Os08g10570.1	bifunctional purine biosynthesis protein purH, putative, expressed	None	33.5277	24.8405	29.6773	32.3841	46.8631	54.5243	53.2227	62.3828	54.6128	55.684	57.3781	51.8756	46.9966	48.5018	48.6359	50.5428	38.9721	42.4773	52.3707	40.6626	21.0053	52.6723	49.9449	46.7032	50.8325	47.0437	65.1806	33.6633	37.1882	42.271	52.5712	63.2637	67.9938	91.9095	32.5047	34.6575
Aco000067	0.892308	2.73e-13	black	RNA-binding protein 1	RNA recognition motif domain	AT3G07810.2		RNA-binding (RRM/RBD/RNP motifs) family protein	LOC_Os11g41890.1	RNA recognition motif containing protein, putative, expressed	None	40.4942	52.3296	47.2744	50.4862	33.6604	29.8402	30.0178	38.9784	36.9086	66.6008	42.2853	44.3748	39.7335	43.6185	42.5034	42.7223	47.4761	43.7448	33.9691	72.1373	179.999	51.9981	38.9564	41.4086	40.6714	71.6858	109.665	235.936	67.3008	52.0259	58.7213	40.9643	33.0172	31.9232	228.187	83.6597
Aco000068	0.807229	2.72e-09	grey60	Protein yippee-like protein		AT2G40110.2		Yippee family putative zinc-binding protein	LOC_Os07g39510.1	yippee zinc-binding protein, putative, expressed	None	0.895854	1.27252	0.920532	0.850283	2.06314	1.53221	0.840205	1.52002	1.58406	1.65397	0.754218	1.26237	0.880275	1.07979	1.58078	1.11849	0.738511	0.840716	1.0988	3.96025	11.2223	2.54119	12.5101	30.2074	7.47795	2.76011	1.88696	6.09928	0.16455	0.583624	0.336995	1.10881	1.17569	1.47055	6.10827	2.68281
Aco000069	0.926758	5.09e-16	lightyellow	WRKY family transcription factor family protein	DNA-binding WRKY	AT4G26640.2	AtWRKY20,WRKY20	WRKY family transcription factor family protein	LOC_Os07g39480.1	WRKY87, expressed	TF__WRKY	72.7736	80.2395	74.8207	67.0919	55.896	66.5179	61.5379	61.7635	71.8439	67.5294	70.1428	56.762	48.9024	45.7788	44.2504	44.1891	53.3464	45.1523	61.2139	63.8071	48.5533	44.0384	44.8515	51.4561	55.7467	56.6687	63.8949	67.5612	104.654	114.223	110.703	124.495	152.447	150.303	69.6997	94.8837
Aco000070	0.846479	7.82e-11	lightyellow	OBERON-like protein	Protein OBERON	AT5G48160.1	OBE2	Protein of unknown function (DUF1423)	LOC_Os12g32980.1	potyvirus VPg interacting protein, putative, expressed	None	166.896	168.841	192.649	191.166	157.693	151.361	148.751	169.826	150.099	139.426	148.709	189.75	187.25	199.113	204.134	213.717	196.753	225.024	153.552	139.921	185.334	185.231	139	134.91	160.874	164.782	122.638	109.142	169.486	280.806	272.123	278.989	300.975	444.107	115.294	149.963
Aco000072	0.836509	2.1e-10	brown	Esterase/lipase/thioesterase		AT3G47590.1		alpha/beta-Hydrolases superfamily protein	LOC_Os05g46210.1	OsPOP10 - Putative Prolyl Oligopeptidase homologue, expressed	None	8.04689	5.90746	4.68626	6.1355	5.72703	5.11853	3.17816	5.03271	3.61473	3.90836	2.07896	18.5719	14.3667	15.4754	14.3429	14.3988	8.62655	9.85233	5.79937	4.95257	5.19518	10.2466	13.906	11.1709	9.32648	6.20661	5.7937	6.39251	0.987298	1.08387	0.505492	1.47841	0.685816	0.245092	5.45381	5.47511
Aco000073	0.81094	2.02e-09	brown	hypothetical protein							None	1.7853	1.1637	0.662643	1.45186	1.00909	1.0877	0.541466	0.707803	0.592908	0.836	0.706854	3.519	3.11576	2.42649	2.18283	3.1424	1.82447	2.50926	0.867086	1.182	0.942426	2.0567	2.27895	1.84881	1.68005	1.36672	1.05804	1.05564	0.329099	0.16675	0.252746	0.184802	0.685816	0.122546	1.63614	0.876018
Aco000074	0.966363	1.25e-21	black	hypothetical protein							None	0.111396	0.212349	0.128518	0.291439	0.0975103	0.15977	0.349464	0.17154	0.195648	0	0.345562	0.193674	0.291518	0.323242	0.118063	0.235354	0.279372	0.17171	0.230343	0.180289	0.294189	0.191148	0.383155	0.0650141	0.320053	0.102039	0.155391	7.80004	0	0.250124	0	0	0.293921	0.122546	8.83517	5.96787
Aco000075	0.715109	9.56e-07	black	Major facilitator superfamily protein	Major facilitator superfamily domain	AT3G18830.1	ATPLT5,ATPMT5,PMT5	polyol/monosaccharide transporter 5	LOC_Os03g10100.1	transporter family protein, putative, expressed	None	2.63484	4.84383	5.13732	3.38284	2.49031	4.63782	3.88081	3.29983	4.92414	2.52795	4.03381	0.223589	0.545308	1.37361	3.32669	3.95832	4.01166	29.132	8.34092	5.75987	0.216226	12.8368	2.22287	2.36757	1.63901	1.22854	0.809883	33.9566	0.329099	2.25112	0.842487	2.58722	1.95948	1.71564	37.6313	59.7882
Aco000080	0.927583	4.23e-16	mediumpurple3	Major facilitator superfamily protein	Sugar/inositol transporter	AT3G18830.1	ATPLT5,ATPMT5,PMT5	polyol/monosaccharide transporter 5	LOC_Os03g10100.1	transporter family protein, putative, expressed	None	3.08868	2.44772	3.3738	3.02626	0.134247	0.274406	0.324569	0.257123	0.222149	0.190539	0.221622	0.0446467	0.0888229	0.19884	0.301869	0.376457	0.237803	1.55107	0.630607	0.3554	0	0.0355846	0.241634	0.247581	0.685935	0.176583	0.137778	0.0586469	0.16455	0.0833748	0	0.369603	0.391895	0.122546	0.109076	6.84389
Aco000081	0.812781	1.73e-09	brown	Splicing factor U2af large subunit B	RNA recognition motif domain	AT1G60900.1		U2 snRNP auxilliary factor, large subunit, splicing factor	LOC_Os11g45590.1	transposon protein, putative, CACTA, En/Spm sub-class, expressed	None	276.134	196.704	319.88	324.851	315.462	256.867	361.786	273.372	322.75	310.182	355.226	366.583	439.839	373.031	411.549	376.571	482.594	409.779	327.416	223.478	178.473	387.317	402.784	259.866	231.68	325.881	326.626	146.383	202.725	156.995	146.677	180.182	149.9	178.55	150.525	184.457
Aco000082	0.579139	0.000214952	yellow	Chaperone DnaJ-domain superfamily protein	DnaJ domain	AT1G75100.1	JAC1	J-domain protein required for chloroplast accumulation response 1	LOC_Os03g10180.1	expressed protein	None	36.3285	23.1632	117.675	83.6606	91.088	63.2002	108.914	75.3484	141.588	141.815	148.519	49.7606	59.8087	85.1379	62.8635	50.2388	64.6386	70.4635	74.7178	74.1634	221.727	76.5568	54.159	43.7772	44.5057	148.598	174.957	186.438	49.3649	29.0978	20.9779	18.1106	11.7569	18.627	159.906	55.1344
Aco000083	0.821279	8.44e-10	lightyellow	hypothetical protein	Protein of unknown function DUF4228, plant	AT5G67620.1			LOC_Os03g10320.1	expressed protein	None	0.44221	0.575851	0.783737	1.55875	0.196983	0.0638937	0.065038	0.42979	0.441187	0.797016	0.207833	0.206375	0.993457	5.6424	2.77678	0.424367	0.150301	3.49691	0.0416316	0	0	0.0569678	0.0875945	0.135257	1.89029	0	1.01722	0	2.3037	1.83425	4.46518	14.5993	27.8246	56.4324	0	16.9181
Aco000084	0.947116	2.35e-18	yellow	F-box family protein		AT3G12350.1		F-box family protein	LOC_Os12g32630.1	OsFBX448 - F-box domain containing protein, expressed	None	10.068	13.1432	14.4539	11.7599	10.9324	10.6503	11.265	10.7517	9.75585	10.7633	11.9426	13.0589	12.4213	11.2627	12.196	10.8342	11.7177	12.2178	9.87542	13.4467	54.0573	11.7443	12.9712	16.2765	19.103	14.4181	10.5504	26.2152	8.72114	9.67148	8.34062	14.0449	14.5981	19.8525	26.6146	19.6009
Aco000085	0.736093	3.12e-07	black	LIM domain-containing protein		AT1G10200.1	WLIM1	GATA type zinc finger transcription factor family protein	LOC_Os12g32620.1	OsWLIM1 - LIM domain protein, putative actin-binding protein and transcription factor, expressed	None	57.1892	116.464	106.052	92.0632	54.9912	78.8917	75.4412	78.9152	58.07	83.6338	97.8869	83.0407	86.7737	103.204	96.2471	102.711	87.972	142.742	65.3392	62.17	286.651	33.1053	53.3142	53.2217	146.439	224.712	170.059	618.607	232.344	292.229	374.738	378.166	403.848	431.117	620.316	486.19
Aco000086	0.748241	1.55e-07	midnightblue	ZCF37-like protein		AT1G59590.1	ZCF37	ZCF37	LOC_Os03g31740.1	ZCF37, putative, expressed	None	0.570052	1.24648	0.640904	1.03426	0	0.0469754	0.230589	0.0639416	0	0	0.223844	0	0.125934	0.155669	0.150726	0.0156439	0.0583599	0	0.0743887	0.148749	0.0931488	0.0599893	0.0527553	0.0229327	0.134281	0.037984	0.0503828	0	0	0.583624	0.252746	0.246402	0.489869	0.551457	0	0.821267
Aco000087	0.688887	3.4e-06	white	Outer membrane protein porinVoltage-dependent anion channel protein 2 Outer mitochondrial membrane protein porin Voltage-dependent anion channel protein	Porin, eukaryotic type	AT5G67500.1	ATVDAC2,VDAC2	voltage dependent anion channel 2	LOC_Os03g10510.1	outer mitochondrial membrane porin, putative, expressed	None	63.9288	54.6269	54.1232	56.9717	48.8378	48.6786	45.4462	63.0303	44.7059	84.2623	40.9766	47.2886	40.7365	52.5571	46.9381	52.3426	36.6088	46.9794	65.1238	89.2611	101.76	77.5	150.918	154.697	74.4241	86.098	141.562	89.3779	56.6051	59.5296	67.3147	81.1279	62.7032	70.8316	90.9696	53.5466
Aco000088	-0.748771	1.5e-07	lightyellow	cyclin-related		AT3G19650.1		cyclin-related	LOC_Os03g10590.1	splicing factor, putative, expressed	None	83.6941	84.164	72.3238	63.2	81.0307	76.446	90.5687	82.7377	87.806	81.3931	88.7647	86.5471	89.0629	99.6904	92.9989	95.5616	94.7489	88.9587	87.2505	84.7798	50.9186	90.9136	78.3367	91.0054	88.1361	81.0068	89.2396	81.05	63.3517	47.1901	49.2855	52.2372	51.7302	66.0523	76.3534	72.6547
Aco000089	-0.602956	9.94e-05	greenyellow	hypothetical protein							None	4.12823	5.14879	3.34012	3.98712	2.73873	3.21988	3.36706	2.46293	1.97571	1.08723	3.45061	3.35845	4.84255	4.07128	3.81377	3.73661	1.93208	3.53407	4.22456	3.89907	1.32428	3.18198	3.48187	2.5733	5.07434	1.36	0.98901	3.28423	5.10104	2.33449	4.54943	4.06563	3.82098	4.04402	3.92674	4.38009
Aco000090	0.602185	0.000102042	brown	Activating signal cointegrator 1 complex subunit	Ubiquitin system component Cue	AT1G27752.1		Ubiquitin system component Cue protein	LOC_Os03g10750.1	CUE domain containing protein, expressed	None	50.4972	41.4406	50.3313	52.1497	77.5367	62.0123	73.429	61.595	78.0461	79.368	74.1345	106.007	98.1216	87.3647	91.4087	100.212	119.561	74.2639	57.4497	46.8691	49.9437	108.582	110.423	202.634	90.4493	53.6934	88.1943	46.7416	107.616	91.6289	79.8677	58.3357	60.2539	52.8786	42.5397	56.4484
Aco000091	0.697576	2.26e-06	greenyellow	hypothetical protein		AT4G37608.1			LOC_Os03g10755.1	expressed protein	None	4.60823	3.30471	3.01499	3.58476	5.29806	4.59726	5.12215	4.50095	5.94687	9.34065	6.26064	5.93652	6.24415	5.09282	5.105	6.3951	6.16694	5.88775	3.8038	4.78922	0.899021	12.7063	7.88053	3.86875	5.37691	6.73493	15.4325	4.28122	3.94919	2.66799	4.12818	6.03685	3.82098	7.10767	4.1449	2.95656
Aco000094	0.926111	5.89e-16	white	Mitotic checkpoint protein BUB3.2	WD40 repeat	AT1G49910.1	BUB3.2	Transducin/WD40 repeat-like superfamily protein	LOC_Os03g33580.1	mitotic checkpoint protein, putative, expressed	None	0.286261	0.101266	0.042644	0.0866946	1.36805	2.63504	2.37343	2.16337	0.954857	0.83793	1.54516	0.535221	0.956254	0.54061	0.840573	1.35037	0.899029	0.895311	1.294	1.80099	2.54491	0.662405	58.6796	67.3087	20.1848	0.939834	0.369511	1.23158	0.493649	0.250124	0.336995	0.184802	0.391895	0.306365	1.19984	0.164253
Aco000095	0.862837	1.32e-11	lightyellow	Peroxisomal membrane 22 kDa Mpv17/PMP22 family protein	Mpv17/PMP22	AT4G33905.1		Peroxisomal membrane 22 kDa (Mpv17/PMP22) family protein	LOC_Os12g32330.1	peroxisomal membrane protein, putative, expressed	None	64.1051	76.697	59.8112	56.5789	59.3352	69.9169	89.0298	66.3518	72.7675	80.6308	94.1864	50.3994	53.8077	60.9827	51.0419	51.8627	64.3954	74.0936	54.9903	60.2026	40.8937	43.4325	57.8567	67.3898	58.2385	75.371	88.0495	53.31	132.792	126.313	138.421	137.184	132.069	159.555	54.9744	56.9412
Aco000096	0.486153	0.0026458	darkolivegreen	hypothetical protein		AT3G19550.1			LOC_Os12g32290.1	expressed protein	None	0.372006	2.90789	0.772281	0.691442	0	0.0239692	0.0171151	0.128492	0.0914227	0.0722255	0.102859	0	0	0.0156758	0	0	0.0291419	0.0228112	0.0453838	2.56454	0.255001	0.0350151	0.0532519	0	0.0578623	0.34074	0.0481127	0.469175	1.3164	1.41737	0.589741	0.924008	0.685816	0.122546	0.763534	0.164253
Aco000097	0.811748	1.89e-09	green	Divalent metal cation transporter MntH	NRAMP family	AT1G47240.1	ATNRAMP2,NRAMP2	NRAMP metal ion transporter 2	LOC_Os03g11010.1	natural resistance-associated macrophage protein, putative, expressed	None	59.965	58.0242	60.1014	57.4688	52.764	57.5203	63.9876	59.9751	59.2787	77.8083	81.3767	52.2166	53.448	53.4835	46.6987	48.9989	50.6347	52.0601	59.5824	54.4341	156.939	62.0708	55.7341	49.4421	65.8184	67.4872	100.292	68.0304	65.6553	72.4527	75.9923	79.7727	97.4839	90.1939	71.6631	227.874
Aco000100	0.832301	3.13e-10	green	hypothetical protein		AT5G61340.1			LOC_Os12g38810.1	expressed protein	None	0.849735	2.07268	2.58633	2.11821	0.0585799	0.209562	0.109849	0.385896	0.0969354	0.143865	0.0512462	0	0.0138423	0.0156758	0.0481085	0.0625758	0.0747502	0.0231634	0.100326	0.26385	0.033718	0	0.0167448	0.204239	4.62363	0.13992	0.164817	0.175941	0	0.0833748	1.09523	4.43524	2.44934	0.306365	0.218152	10.129
Aco000101	0.923541	1.03e-15	black	Protein of unknown function DUF1336		AT3G29180.1		Protein of unknown function (DUF1336)	LOC_Os12g38850.1	DUF1336 domain containing protein, expressed	None	20.0108	22.1251	52.0876	67.3332	31.9592	22.2754	29.9791	25.1295	36.3636	196.581	34.2779	46.0183	43.9717	41.2911	40.9853	41.8669	64.4066	35.7459	22.6296	26.5364	282.552	36.1157	35.1859	55.2439	32.589	409.521	680.456	1863.92	42.2893	47.607	35.3844	15.8929	13.8143	16.4212	1655.34	34.4385
Aco000102	-0.558848	0.000396153	brown	hypothetical protein		AT5G35090.1			LOC_Os10g18470.1	expressed protein	None	2.9509	4.06124	3.15386	3.36097	3.39697	3.50748	2.06007	5.56901	2.87026	7.29378	2.09782	3.26439	3.00056	3.78242	3.09075	2.1989	2.69192	2.55303	3.49872	5.15639	5.86194	2.94164	3.65081	4.27456	4.58254	7.01357	10.6065	8.09327	2.3037	6.50323	13.9853	5.85205	4.31085	7.96549	9.1624	7.93891
Aco000103	0.598491	0.000115429	brown	ubiquitin conjugation factor E4	U box domain	AT5G15400.1		U-box domain-containing protein	LOC_Os03g31400.1	U-box domain-containing protein, putative, expressed	None	147.411	163.576	160.924	155.523	176.905	164.74	188.166	153.657	171.642	155.387	178.531	208.985	207.149	205.22	207.37	199.688	207.621	182	155.281	153.475	103.16	178.529	168.441	182.696	193.339	142.636	169.659	185.852	232.838	175.254	173.636	144.576	185.17	131.614	188.266	195.681
Aco000104	0.912876	8.73e-15	lightcyan1	Chaperone protein ClpB	P-loop containing nucleoside triphosphate hydrolase	AT5G15450.1	APG6,CLPB-P,CLPB3	casein lytic proteinase B3	LOC_Os03g31300.1	chaperone protein clpB 1, putative, expressed	TC__Sigma54_activator	44.3291	34.8544	104.733	146.842	107.397	42.3918	111.267	38.9296	98.5868	73.3471	119.187	58.063	64.78	45.3998	289.85	43.3902	77.7674	49.0402	43.8541	19.4365	15.3347	63.3792	57.6194	70.952	60.704	168.24	65.2471	107.441	67.959	75.5376	60.1535	75.6454	94.3488	189.027	110.058	20.5864
Aco000105	0.777114	2.5e-08	black	Leucine-rich repeat receptor-like protein kinase family protein		AT5G61240.1		Leucine-rich repeat (LRR) family protein	LOC_Os03g11340.1	leucine-rich repeat resistance protein, putative, expressed	None	59.4626	75.5504	77.5356	77.5813	69.6114	91.5124	70.8919	82.0161	84.0462	101.142	62.7384	85.9596	77.7541	93.1613	130.622	113.126	79.9477	102.534	77.2291	156.99	131.336	58.9602	47.5225	78.5482	67.6883	131.314	133.389	234.881	108.767	109.388	96.8017	81.7439	60.3518	72.2409	223.606	65.9204
Aco000106	0.479002	0.0031211	brown	Leucine-rich repeat-containing protein		AT5G07910.1		Leucine-rich repeat (LRR) family protein	LOC_Os03g11360.2	leucine rich repeat containing protein, expressed	None	23.8142	31.9805	34.3165	31.5781	34.5886	27.5337	34.9423	27.0583	33.3615	31.7891	32.266	44.1761	47.5451	45.426	47.1633	40.3199	44.9218	45.6911	27.7649	27.8122	42.9293	37.4827	40.6748	38.7949	44.5664	32.0601	35.6727	45.3341	31.0999	21.6774	21.3149	36.5907	32.0374	27.0214	47.3391	51.6303
Aco000108	0.845171	8.94e-11	grey60	TPX2 targeting protein for Xklp2 protein family		AT5G15510.1		TPX2 (targeting protein for Xklp2) protein family	LOC_Os03g11400.1	targeting protein-related, putative, expressed	None	12.7663	5.20492	2.19635	3.16492	13.0368	9.35901	7.5684	8.70176	7.26341	8.04549	4.55214	50.7794	43.6953	42.2663	37.3833	38.9598	30.0494	36.9226	12.1102	5.43247	3.51388	15.6353	61.1552	192.21	63.9548	8.05137	8.31692	2.52182	2.3037	2.16774	1.85347	2.77202	1.8615	4.41166	1.96337	11.3335
Aco000110	0.611848	7.34e-05	lightyellow	Carbohydrate-binding X8 domain superfamily protein		AT1G18650.1	PDCB3	plasmodesmata callose-binding protein 3	LOC_Os03g54910.1	X8 domain containing protein, expressed	None	58.3435	73.1341	80.3612	82.8125	37.1169	48.0137	41.5958	51.5895	44.0621	60.6948	42.631	22.7721	23.7718	21.5071	22.0125	21.1697	19.2024	19.4759	28.4748	31.1317	10.3334	34.9822	32.0671	33.6849	69.3589	75.49	67.274	41.2288	173.765	176.838	105.732	262.418	135.498	52.3271	47.6663	57.2149
Aco000111	0.691743	2.98e-06	white	Erlin-2		AT2G03510.1		SPFH/Band 7/PHB domain-containing membrane-associated protein family	LOC_Os03g30790.1	erlin-2 precursor, putative, expressed	None	38.1075	30.9325	35.6774	37.9129	48.6363	43.9946	64.2546	55.9725	48.2839	60.1751	60.3121	47.7262	48.1308	42.6111	35.7706	40.3993	35.737	36.2546	41.9237	41.7305	54.2323	65.6538	116.896	62.5054	36.708	41.282	80.3433	36.4197	38.6692	41.3539	44.4833	57.7813	48.7909	67.8292	31.1958	46.3195
Aco000112	-0.51837	0.001201	lightyellow	ureide permease 2		AT2G03530.1	ATUPS2,UPS2	ureide permease 2	LOC_Os12g31850.4	ureide permease, putative, expressed	None	1.85625	2.20926	2.94011	1.22652	8.85365	4.88371	9.40563	7.04543	5.74587	6.10254	9.16476	9.46323	17.1606	15.4001	13.006	13.5985	15.3735	13.1562	1.27077	2.39838	16.0727	16.5876	5.85677	7.11113	16.544	11.708	7.88365	19.1775	0.987298	1.08387	0.336995	1.29361	0.881764	1.71564	19.1974	19.1629
Aco000113	0.724518	5.86e-07	skyblue	3-phosphoserine phosphatase	Phosphoserine phosphatase, domain 2	AT1G18640.2	PSP	3-phosphoserine phosphatase	LOC_Os11g41160.2	phosphoserine phosphatase, chloroplast precursor, putative, expressed	None	26.2628	36.2888	34.292	30.2562	16.8521	22.5183	14.8514	29.9951	16.4813	35.5152	15.8913	21.0578	19.5952	23.4383	26.5746	25.8515	15.8751	24.8346	21.0975	44.19	26.5659	29.9492	27.5822	25.9171	24.6615	41.4667	67.3014	53.1927	19.4169	23.5117	31.509	43.8596	42.9125	36.3962	47.9935	40.2421
Aco000114	0.817836	1.13e-09	grey60	Nuclear transport factor 2 NTF2 family protein with RNA binding RRM-RBD-RNP motifs domain		AT5G60980.2		Nuclear transport factor 2 (NTF2) family protein with RNA binding (RRM-RBD-RNP motifs) domain	LOC_Os03g30550.1	RNA-binding protein-like, putative, expressed	None	44.587	49.5186	46.9079	59.3958	75.9137	57.4765	57.5221	75.9519	59.8054	59.262	46.8114	90.9037	74.4623	84.1258	86.3703	93.3197	65.6822	80.9939	53.4138	68.8392	28.1102	120.821	131.991	224.639	123.95	56.6711	51.3859	51.5506	38.1755	36.3514	39.0914	61.0461	70.6391	49.386	51.5931	42.5416
Aco000115	0.94984	9.77e-19	lightyellow	SPIRAL1-like1		AT1G26355.1	SP1L1	SPIRAL1-like1	LOC_Os12g31780.2	nitrilase-associated protein, putative, expressed	None	129.456	208.955	210.542	185.719	78.1624	109.968	80.5238	109.346	106.795	106.316	93.4316	120.348	110.364	121.226	130.562	103.056	88.2562	121.708	101.311	200.145	233.023	81.2666	182.098	151.804	136.373	127.811	100.45	176.175	221.319	443.554	448.624	477.281	400.713	606.296	186.738	212.434
Aco000118	0.486212	0.00264215	salmon	hypothetical protein		AT1G74160.1			LOC_Os07g41200.1	expressed protein	None	97.3259	255.242	201.9	175.722	219.366	171.12	191.616	111.765	243.299	168.865	181.963	96.8837	84.7014	92.3513	91.7121	79.9998	94.6428	77.4024	115.545	333.813	103.428	83.6233	41.9184	31.2564	32.1321	40.6307	22.8918	162.804	253.9	355.51	221.49	174.699	112.18	27.1439	151.507	36.738
Aco000119	0.963284	5.39e-21	yellow	PI-PLC X domain-containing protein		AT1G13680.1		PLC-like phosphodiesterases superfamily protein	LOC_Os03g30130.1	phospholipase C, putative, expressed	None	2.07064	2.24469	6.35439	4.64831	0.230464	0.987163	3.98195	3.49034	2.53927	4.06126	12.4822	0.103938	0.223755	0.183752	0.313151	0.392436	0.324352	0.936113	3.44002	6.5356	75.6868	1.00701	0.76347	0.735681	0.936502	7.43537	7.33601	33.1941	2.6328	1.91762	1.93772	4.25044	4.31085	3.79893	40.3582	19.2176
Aco000120	-0.661708	1.11e-05	yellow	Pentatricopeptide repeat PPR superfamily protein	Pentatricopeptide repeat	AT2G15630.1		Pentatricopeptide repeat (PPR) superfamily protein	LOC_Os04g40130.1	Rf1, mitochondrial precursor, putative, expressed	None	5.44134	5.37524	5.63962	6.37512	8.73511	8.75542	9.50835	7.11237	9.34529	10.8493	9.66464	8.71465	9.53008	8.21853	9.11059	10.1186	8.9519	9.72467	7.95498	5.89589	1.87349	7.55568	8.85898	11.823	7.48998	7.81032	11.8823	2.52182	7.73384	8.00398	8.84611	6.83766	5.78045	6.74003	2.2906	4.65385
Aco000121	0.659064	1.24e-05	greenyellow	hypothetical protein	Thiamin diphosphate-binding fold	AT5G55610.1			LOC_Os12g31490.1	expressed protein	None	54.024	42.7733	48.1005	52.6582	68.1693	58.1101	61.4922	64.153	73.7441	109.711	64.6242	71.0443	54.3634	53.4987	52.6411	56.5203	71.9285	51.9421	54.555	65.0066	119.155	73.2649	62.1071	67.4732	49.1614	83.8699	142.653	71.08	93.9579	107.97	90.3146	64.2493	58.5883	56.8614	66.5365	52.8896
Aco000123	0.713006	1.06e-06	black	Adenine nucleotide alpha hydrolases-like superfamily protein		AT1G69080.1		Adenine nucleotide alpha hydrolases-like superfamily protein	LOC_Os12g31710.1	universal stress protein domain containing protein, putative, expressed	None	2.86041	4.65243	4.38148	3.84183	0.22737	0.114635	0.0759291	0.128819	0.122547	0.138246	0.102859	0.179116	0.193269	0.366413	0.299427	0.158344	0.089083	0.132947	1.10392	3.83719	3.8738	0.19303	0.0699967	0.136702	0.110728	0.417728	0.346762	5.04363	0	0.583624	0.842487	1.47841	1.46961	0.306365	7.63534	4.98235
Aco000124	0.945249	4.18e-18	brown	E3 ubiquitin-protein ligase BRE1-like protein	Zinc finger, RING-type, conserved site	AT1G55250.1	HUB2	histone mono-ubiquitination 2	LOC_Os10g41590.1	zinc finger, C3HC4 type domain containing protein, expressed	None	98.5402	112.375	99.1464	88.2741	117.232	126.311	130.326	119.371	110.906	97.725	115.67	159.98	188.867	197.306	163.622	183.434	181.823	167.413	130.383	103.576	64.2037	157.748	141.882	148.053	149.676	105.348	104.094	87.2666	126.539	100.383	85.5124	90.676	91.8994	59.8025	84.0978	112.349
Aco000125	0.653852	1.53e-05	brown	GPI mannosyltransferase		AT1G11880.1		transferases, transferring hexosyl groups	LOC_Os12g31480.1	GPI mannosyltransferase 2, putative, expressed	None	16.9442	18.5262	16.406	15.9533	18.7395	19.3477	17.4698	15.7294	16.3008	15.9743	14.9855	27.4551	27.0948	28.3893	27.3497	27.5473	24.8552	27.6364	19.1852	17.5545	8.31032	23.1043	21.6017	19.9119	20.2283	22.1732	28.3515	23.1069	16.1259	12.4228	14.8278	21.2522	22.6319	11.2742	26.8328	17.3014
Aco000127	0.923752	9.86e-16	midnightblue	hypothetical protein	Photosystem II PsbX	AT2G06520.1	PSBX	photosystem II subunit X	LOC_Os07g47640.1	ultraviolet-B-repressible protein, putative, expressed	None	68.866	50.7936	93.6057	128.628	2.36417	1.57165	1.42026	1.54302	2.18221	3.302	2.57927	2.9393	2.47159	2.34493	2.13253	2.89868	3.04448	3.27926	4.21943	3.33491	16.5676	1.89975	4.45931	5.46041	5.02112	8.56685	1.91202	6.45116	0.16455	1.25062	1.76922	0.739206	0.489869	1.22546	5.12658	7.33665
Aco000128	0.535	0.000774343	brown	probable small nuclear ribonucleoprotein G	Ribonucleoprotein LSM domain, eukaryotic/archaea-type	AT2G23930.1	SNRNP-G	probable small nuclear ribonucleoprotein G	LOC_Os07g41790.2	LSM domain containing protein, expressed	None	26.7522	38.513	28.957	26.6064	26.7639	30.3861	27.2628	32.7528	25.2322	26.7309	24.2221	33.7124	33.5784	37.9464	34.3295	36.1833	26.2186	37.5561	30.2669	34.5558	17.7595	44.8694	39.313	44.9438	49.1442	43.4919	36.3883	18.5324	13.3285	10.9221	12.1318	21.3138	22.534	31.6169	18.4339	24.638
Aco000129	0.435659	0.0079112	white	Chaperone DnaJ-domain superfamily protein		AT5G21430.1		Chaperone DnaJ-domain superfamily protein	LOC_Os12g31460.1	heat shock protein DnaJ, putative, expressed	None	17.0257	15.8911	18.171	18.3495	5.37769	6.75318	7.69972	5.85294	6.60903	6.99981	18.6708	9.74828	12.2619	8.52734	9.70663	7.25448	7.97254	8.01123	13.0122	8.97572	17.802	14.3787	29.2592	13.1468	16.9772	8.71086	16.3251	16.5384	14.1513	14.2571	12.2161	16.3241	14.0103	22.0583	14.6162	12.2095
Aco000130	0.53615	0.000750551	black	uncharacterized protein	Zinc finger, CCHC-type						None	34.9425	34.6248	35.8123	33.8772	36.9599	38.2421	47.016	34.4759	31.9068	24.6516	40.4242	55.1216	59.5817	52.8858	53.7102	53.3542	40.0105	45.8319	39.8196	31.4389	31.8335	52.0276	56.0562	45.0081	45.4053	30.6078	25.5315	70.6109	23.6952	21.8442	22.4101	36.8371	38.5037	22.7323	60.9736	71.4502
Aco000131	-0.753654	1.12e-07	midnightblue	ELF4-like 4	Protein of unknown function DUF1313	AT1G17455.1	ELF4-L4	ELF4-like 4	LOC_Os11g40610.3	EARLY flowering protein, putative, expressed	None	6.46215	9.67843	6.78818	6.55854	17.9974	13.2062	15.0652	16.4279	15.1933	19.0976	19.1577	21.3614	17.8354	17.2696	17.9972	17.0468	17.8124	15.6837	11.5909	15.8966	21.0323	14.818	16.2556	18.6151	19.4088	14.1715	24.3335	18.0046	23.6952	27.7638	18.3662	16.2009	12.5406	12.0095	17.7794	19.2176
Aco000132	0.860113	1.8e-11	brown	F-box/LRR-repeat protein		AT4G33210.1	SLOMO	F-box family protein	LOC_Os10g25680.1	OsFBL52 - F-box domain and LRR containing protein, expressed	None	31.5523	38.3837	31.4203	33.7671	43.2526	46.9365	47.7682	47.0857	38.4941	40.8406	42.6118	63.6855	71.5551	68.1098	68.5653	68.8311	56.0194	65.2256	31.6687	22.2336	12.1791	64.2466	51.9179	58.9214	63.0967	31.2924	44.7979	32.0212	45.5803	40.1033	57.7946	34.6195	48.399	20.9554	27.4872	42.9796
Aco000133	0.827763	4.75e-10	yellow	MOB kinase activator-like protein	Mob1/phocein	AT5G45550.1		Mob1/phocein family protein	LOC_Os10g25674.2	mps one binder kinase activator-like 1A, putative, expressed	None	2.45518	2.80616	4.77192	5.93344	3.59009	6.65793	6.70142	8.07701	8.78139	10.5423	10.1589	1.32808	1.85937	2.18934	2.20215	2.25028	2.07582	4.01882	3.2039	6.26498	125.674	2.31389	2.02241	2.80822	2.13535	11.2117	16.3739	130.959	6.25289	8.33748	9.3516	9.85608	10.0913	5.4533	120.529	17.5751
Aco000134	0.735109	3.29e-07	lightyellow	stress enhanced protein 1	Chlorophyll a/b binding protein domain	AT4G34190.1	2018-09-01	stress enhanced protein 1	LOC_Os10g25570.2	expressed protein	None	22.7237	20.1259	19.9112	23.6112	14.7754	19.0672	17.2609	12.2115	18.4976	13.1972	22.4801	10.4145	8.96243	7.67129	6.88731	7.61128	7.00641	6.84774	17.6516	14.1439	6.93041	6.50612	5.80084	4.51343	4.49944	7.43426	4.83614	5.7474	25.6698	36.4348	25.6116	29.7531	23.6117	31.4943	5.34473	17.2466
Aco000135	0.884586	8.32e-13	white	Pentatricopeptide repeat-containing protein	Pentatricopeptide repeat	AT3G12770.1	MEF22	mitochondrial editing factor 22	LOC_Os11g14980.1	pentatricopeptide, putative, expressed	None	0.782892	0.53808	0.288225	0.381715	0.687766	0.814735	0.544888	0.579126	0.65783	0.653152	0.36332	1.11715	0.995643	1.0808	1.21602	1.01966	0.664865	0.87642	0.435761	0.65079	0.067436	2.27919	3.66	4.5035	1.47154	0.382487	0.663509	0.175941	1.6455	0.917123	1.09523	1.29361	0.489869	0.551457	0	0.438009
Aco000136	0.947586	2.03e-18	yellow	alpha/beta-Hydrolases superfamily protein		AT1G17430.1		alpha/beta-Hydrolases superfamily protein	LOC_Os03g08110.1	hydrolase protein, putative, expressed	None	3.4245	3.95211	4.64452	4.98841	5.24317	5.86983	6.46959	4.75517	4.95741	16.2407	5.55536	0.463055	0.377705	0.248299	0.363488	0.316224	0.149348	0.292625	3.76422	3.79081	194.142	0.306966	0.707698	1.46469	4.20019	32.8525	39.7689	97.0606	8.39204	0.917123	2.35896	1.47841	1.27366	0.245092	105.695	12.976
Aco000137	0.391685	0.0181551	salmon	CTC-interacting domain 7	Domain of unknown function DUF1771	AT2G26280.1	CID7	CTC-interacting domain 7	LOC_Os06g09890.2	smr domain containing protein, expressed	None	210.158	172.411	239.244	238.827	348.262	338.019	469.661	242.192	428.531	347.294	509.835	262.204	283.057	255.278	239.451	231.17	438.124	261.876	261.909	197.815	385.582	204.298	224.068	185.562	168.035	184.657	246.931	252.944	414.83	373.686	301.273	292.479	251.107	307.897	240.84	291.44
Aco000138	0.708708	1.32e-06	greenyellow	Protein of unknown function DUF300	Organic solute transporter subunit alpha/Transmembrane protein 184	AT1G23070.1		Protein of unknown function (DUF300)	LOC_Os03g29340.1	domain of unknown function domain containing protein, expressed	None	0.665736	1.00231	1.29248	0.96475	5.80925	4.85928	6.97869	4.79741	4.19571	9.61963	5.54218	6.64966	6.43775	6.87073	7.56868	6.93947	8.52654	8.86436	2.51561	0.680222	0.224645	13.0353	8.94767	13.4108	10.2524	13.5011	22.0035	3.92934	1.48095	0.917123	1.60072	1.10881	1.07771	1.16419	3.49044	2.19004
Aco000139	-0.669679	7.94e-06	skyblue	Chitobiosyldiphosphodolichol beta-mannosyltransferase		AT1G16570.1		UDP-Glycosyltransferase superfamily protein	LOC_Os03g08300.1	glycosyl transferase, group 1 domain containing protein, expressed	None	35.6821	30.758	37.8432	36.3273	43.6899	40.7513	52.9476	37.9395	44.4443	33.487	54.1783	45.4642	49.2808	45.5823	43.9749	44.662	55.7012	41.8611	43.4907	32.7749	28.538	42.8137	36.1016	32.4663	37.1897	23.8038	29.9174	27.3881	47.884	44.4388	41.7031	44.9684	50.7504	34.0678	24.1058	42.2679
Aco000140	0.639055	2.73e-05	lightyellow	RNA binding		AT1G17370.2	UBP1B	oligouridylate binding protein 1B	LOC_Os07g42380.1	RNA recognition motif containing protein, putative, expressed	None	223.539	237.134	218.291	233.653	279.952	253.987	271.407	224.658	259.151	223.149	259.469	292.737	302.589	264.265	309.537	252.507	335.651	281.454	267.869	236.329	182.081	226.395	180.465	206.171	260.344	264.293	199.104	252.24	238.762	433.215	423.602	218.928	343.594	495.27	247.494	223.932
Aco000141	0.955031	1.59e-19	black	receptor-like kinase 1		AT3G42880.1		Leucine-rich repeat protein kinase family protein	LOC_Os11g40550.1	receptor kinase, putative, expressed	None	0.240876	0.229297	0.526381	0.918846	0.11081	0.511208	0.117938	0.321345	0.0717677	0.16233	0.102212	0.237965	0.495708	0.291387	0.324474	0.362512	0.353417	0.625266	0.237162	0.105446	3.04308	0.835946	0.659589	0.462277	0.256837	0.986885	0.809287	38.0032	0	0	0	0	0.195948	0	35.0135	0.164253
Aco000142	0.803201	3.74e-09	brown	Transducin/WD40 repeat-like superfamily protein	WD40/YVTN repeat-like-containing domain	AT3G54190.1		Transducin/WD40 repeat-like superfamily protein	LOC_Os12g31440.1	expressed protein	None	34.0068	39.9368	39.5572	38.498	46.2307	40.2016	41.7965	38.8229	49.0635	40.449	45.1432	55.9199	57.0626	54.5353	60.919	52.2755	59.6995	52.1372	37.0798	30.5255	44.0598	50.2452	46.024	53.5222	50.0427	27.8314	36.52	28.2092	46.0739	42.1043	42.2086	44.9684	39.4834	42.0333	29.1234	42.4321
Aco000143	0.559837	0.000384873	lightyellow	40s ribosomal protein SA B	Ribosomal protein S2, eukaryotic/archaeal	AT3G04770.2	RPSAb	40s ribosomal protein SA B	LOC_Os03g08440.1	ribosomal protein S2, putative, expressed	None	439.457	295.723	375.138	486.855	442.597	422.361	499.921	455.302	462.658	502.533	413.983	340.578	317.089	335.716	321.486	337.734	259.137	342.082	472.015	527.292	248.432	401.193	282.524	211.559	262.095	421.584	405.726	282.033	448.563	424.128	414.925	479.56	461.261	673.881	300.832	287.17
Aco000144	0.630965	3.7e-05	skyblue	Mitochondrial inner membrane protease subunit	Peptidase S26A, signal peptidase I	AT1G53530.1		Peptidase S24/S26A/S26B/S26C family protein	LOC_Os11g40500.3	OsSigP7 - Putative Type I Signal Peptidase homologue; employs a putative Ser/Lys catalytic dyad, expressed	None	29.4947	33.4319	26.0137	27.0012	28.9804	29.469	33.2342	29.9438	29.3487	37.9551	31.7928	23.3477	27.4692	35.0267	28.0646	29.5572	25.5939	40.9523	31.3356	37.0609	23.0305	24.3143	22.6654	23.8899	26.1853	45.8839	50.488	35.4814	32.7454	33.6	36.0584	32.8947	25.0813	31.9232	40.4673	35.9167
Aco000145	0.92397	9.41e-16	lightyellow	hypothetical protein		AT3G63390.1			LOC_Os11g40200.1	expressed protein	None	42.6608	40.6484	46.735	45.3861	23.4641	28.1352	31.8896	26.6021	33.4219	39.8889	37.5074	16.1146	16.4777	16.3287	16.2269	13.7897	11.4397	17.1562	28.6051	42.184	8.70947	9.07528	7.97829	7.82686	15.401	41.5632	53.6825	20.8196	47.0612	59.2795	79.7835	86.4871	81.6122	132.105	24.6512	23.543
Aco000146	0.916732	4.17e-15	black	phosphatidylinositol-4-phosphate 5-kinase family protein	Chaperonin Cpn60/TCP-1	AT4G33240.2	FAB1A	1-phosphatidylinositol-4-phosphate 5-kinases;zinc ion binding;1-phosphatidylinositol-3-phosphate 5-kinases	LOC_Os03g28140.1	1-phosphatidylinositol-4-phosphate 5-kinase/ zinc ion binding protein, putative, expressed	None	12.4412	16.954	12.7445	13.7309	8.19835	9.07147	8.09522	11.6128	8.55399	29.054	7.13586	6.22683	5.94663	5.71617	5.10382	7.19296	5.81393	4.96948	7.4588	12.1201	20.8009	14.3122	16.3889	10.8523	5.85388	21.7357	67.8074	204.326	19.0878	11.339	16.0915	8.13127	8.2298	4.47293	155.979	4.8181
Aco000147	0.875254	2.9e-12	green	hypothetical protein		AT3G14280.1			LOC_Os10g25150.1	expressed protein	None	0.0214577	0.0502305	0.215565	0	0	0	0.0140031	0.0426277	0	0	0	0.0150009	0.0412418	0.0155922	0	0	0.0286655	0	0	0.0901447	9.55204	0	0	1.53782	0.979224	0.0129327	0.0159383	0.645116	0	0.250124	0.673989	1.17041	3.23313	0.919095	0.654457	17.0824
Aco000148	0.89681	1.37e-13	brown	Remorin family protein		AT1G53860.1		Remorin family protein	LOC_Os11g40210.1	remorin C-terminal domain containing protein, putative, expressed	None	8.77012	5.24641	3.82308	7.1685	29.6593	22.987	11.6767	16.5597	8.82265	6.28028	6.37299	61.8006	51.2951	26.1736	38.8052	35.9151	30.255	18.3544	16.53	6.25839	0.222537	26.2006	22.6145	18.9373	15.361	7.51958	1.78999	0.93835	1.6455	3.66849	3.79119	1.47841	2.05745	0.367638	0.87261	9.58145
Aco000149	0.911345	1.16e-14	brown	DNA repair Rad51 family protein	DNA recombination and repair protein Rad51, C-terminal	AT5G20850.1	ATRAD51,RAD51	RAS associated with diabetes protein 51	LOC_Os11g40150.1	DNA repair protein Rad51, putative, expressed	None	2.02866	1.06627	0.320318	0.859924	3.03378	3.81469	3.47349	4.32683	2.18087	2.42725	1.81684	18.3008	12.9908	8.77053	11.3613	8.75622	10.9741	5.94694	3.08037	0.573111	0.126026	6.93533	8.62056	4.28968	2.19586	1.89341	2.36595	0.117294	1.6455	1.08387	0.252746	0	0.0979738	0.490184	0.109076	3.33982
Aco000150	0.908937	1.8e-14	lightyellow	Proteasome subunit alpha type-5	Nucleophile aminohydrolases, N-terminal	AT1G53850.1	ATPAE1,PAE1	20S proteasome alpha subunit E1	LOC_Os11g40140.1	peptidase, T1 family, putative, expressed	None	217.961	206.937	216.818	217.933	216.32	239.073	209.828	221.234	245.484	229.169	206.352	163.783	143.275	156.841	143.55	151.289	156.333	154.203	217.667	225.065	185.569	206.655	177.199	153.662	159.159	209.351	178.469	146.031	395.907	451.891	410.375	361.287	361.425	523.026	149.216	185.168
Aco000151	-0.560777	0.000374413	yellow	GRF1-interacting factor 3	SS18 family	AT4G00850.1	GIF3	GRF1-interacting factor 3	LOC_Os11g40100.3	GRF-interacting factor 2, putative, expressed	TC__GIF	37.5473	37.9396	39.8676	46.0679	50.8699	40.8057	54.7842	44.3139	46.0991	39.0967	47.1192	49.4524	51.3147	53.9681	54.7322	54.004	61.7906	55.0184	42.9026	41.8119	27.1913	47.3461	47.5099	56.5052	55.2392	39.3957	34.8629	26.0979	60.2252	44.8556	37.9961	73.9206	60.4498	46.5062	26.7237	41.2276
Aco000152	-0.61717	6.09e-05	yellow	DNA-directed RNA polymerase I subunit rpa49	RNA polymerase I associated factor, A49-like	AT3G13940.1		DNA binding;DNA-directed RNA polymerases	LOC_Os11g40090.2	A49-like RNA polymerase I associated factor family protein, expressed	None	43.4581	31.136	39.4645	42.3193	47.2312	39.4995	44.0383	42.0565	44.1512	41.3993	35.52	49.7071	48.8861	54.1	52.8885	50.3417	39.5965	47.4125	43.984	41.0091	17.7839	51.2833	39.8287	34.4697	40.0336	35.5854	32.4779	21.8753	24.6825	36.1013	29.5713	58.2125	44.5781	59.0672	26.7237	32.6317
Aco000153	-0.548661	0.000530706	yellow	Pentatricopeptide repeat-containing protein	Pentatricopeptide repeat	AT4G33990.1	EMB2758	Tetratricopeptide repeat (TPR)-like superfamily protein	LOC_Os03g27880.1	tetratricopeptide-like helical, putative, expressed	None	3.44671	3.51833	1.74816	2.41942	3.43433	3.25988	2.87445	3.47063	3.36429	4.55829	2.90468	4.10431	3.58944	3.79608	3.86222	4.62134	2.676	3.15067	3.52739	3.3462	0.44382	6.52257	6.94118	6.89994	3.39649	2.96309	4.40024	0.703763	3.45554	3.66849	5.81316	3.32643	4.60477	4.65675	1.09076	1.91629
Aco000154	0.556649	0.000422302	black	glycoprotein 3-alpha-L-fucosyltransferase 2.4.1.214	Glycosyl transferase, family 10	AT3G19280.1	ATFUT11,FUCT1,FUCTA,FUT11	fucosyltransferase 11	LOC_Os08g36840.1	glycoprotein 3-alpha-L-fucosyltransferase A, putative, expressed	None	12.9891	11.6197	13.0265	11.8434	14.8358	13.9231	15.7044	14.1837	13.4659	16.0483	14.3708	18.3979	17.6303	15.9186	16.4168	16.5041	12.4429	13.2211	13.1016	13.7173	18.6598	13.994	11.2471	13.1822	13.8319	12.5432	17.0804	23.6933	11.5185	15.0075	20.0512	23.6546	20.6725	23.5901	23.0151	25.5688
Aco000155	0.775449	2.79e-08	midnightblue	Glycogenin-2	Glycosyl transferase, family 8	AT4G33330.2	GUX2,PGSIP3	plant glycogenin-like starch initiation protein 3	LOC_Os03g08600.1	glycosyl transferase, putative, expressed	None	110.354	137.308	154.283	139.539	43.1546	67.681	77.0622	60.8137	76.0067	62.836	109.441	2.84704	6.53277	4.9327	5.17011	6.4675	3.39463	4.87854	69.852	129.658	18.1578	25.5468	16.4697	16.816	22.6935	31.625	24.5572	54.6589	34.2263	86.0428	64.8715	55.6869	50.3585	11.5806	58.4649	104.356
Aco000156	0.626081	4.42e-05	grey60	Cytosolic Fe-S cluster assembly factor NAR1-like protein	Iron hydrogenase, small subunit-like	AT4G16440.1		ferredoxin hydrogenases	LOC_Os03g53750.1	nuclear prelamin A recognition factor, putative, expressed	None	33.0508	40.0177	38.3518	34.2019	45.7846	39.7778	42.1755	44.3356	48.3926	51.761	44.7911	44.9078	40.884	40.7341	41.4988	40.4255	50.4071	39.3699	35.2255	45.567	76.1344	39.4196	39.4994	131.125	63.9457	36.754	64.3421	52.8409	69.1109	77.2051	86.0179	49.2188	46.3416	44.9131	48.5389	37.6688
Aco000157	-0.477807	0.00320739	brown	uroporphyrinogen-III synthase family protein	Tetrapyrrole biosynthesis, uroporphyrinogen III synthase	AT2G26540.1	ATDUF3,ATUROS,DUF3,HEMD,UROS	uroporphyrinogen-III synthase family protein	LOC_Os03g08730.1	uroporphyrinogen III synthase, putative, expressed	None	24.8175	23.589	23.3313	23.0513	19.6575	19.2415	22.1519	16.6837	19.977	17.344	22.3796	15.6804	16.1721	14.6171	15.1354	13.7293	18.1875	12.3339	19.3796	17.5768	8.21675	13.8354	12.5503	17.1262	19.0855	17.7604	14.6941	24.1625	28.138	26.5966	26.6226	23.593	20.4765	17.5241	20.7245	17.1919
Aco000158	-0.725598	5.53e-07	yellow	Serine-tRNA ligase		AT1G11870.2	ATSRS,OVA7,SRS	Seryl-tRNA synthetase	LOC_Os11g39670.1	seryl-tRNA synthetase, putative, expressed	None	28.3299	28.0005	26.8296	30.1186	27.3699	25.6075	28.8331	27.0474	26.3181	19.3631	28.6542	29.1278	31.6419	33.2911	31.8372	34.9305	34.6856	32.3971	29.1762	23.7538	2.84247	29.6199	25.3481	26.1322	29.2222	15.2545	12.8414	7.09627	22.5433	16.2581	22.4944	19.4042	16.8515	12.1933	5.99919	20.5864
Aco000159	0.690417	3.17e-06	skyblue	Dolichyl-diphosphooligosaccharide-protein glycosyltransferase subunit 4A	Oligosaccaryltransferase	AT3G12587.1		Oligosaccaryltransferase			None	13.7843	17.6235	16.4665	17.8229	15.8007	18.7015	16.9883	24.3495	14.6316	26.556	15.9906	22.2532	18.0624	19.3964	22.2927	21.619	15.5064	18.2331	17.3469	31.4482	14.4816	27.897	25.2167	24.3948	26.1698	33.1063	37.3076	31.4347	11.5185	14.2571	8.08787	24.4554	20.2806	18.8721	33.9227	35.7525
Aco000160	0.632204	3.53e-05	white	U4/U6 small nuclear ribonucleoprotein Prp4		AT2G01470.1	ATSEC12,STL2P	SEC12P-like 2 protein	LOC_Os11g39650.1	WD domain, G-beta repeat domain containing protein, expressed	None	50.7942	56.6859	43.6	39.0759	41.7053	45.2946	45.4856	46.1704	36.57	41.5455	42.179	46.2198	49.0327	48.2536	45.5429	50.5404	43.5604	44.6829	52.7021	74.6516	34.579	57.8369	76.297	73.7276	56.6671	57.6146	46.9364	54.1311	25.0116	23.7618	25.9486	40.5331	36.8381	26.4087	51.5931	50.0973
Aco000161	0.504552	0.00170118	greenyellow	Pyridoxine/pyridoxamine 5'-phosphate oxidase	FMN-binding split barrel	AT5G49970.1	ATPPOX,PDX3,PPOX	pyridoxin (pyrodoxamine) 5\'-phosphate oxidase	LOC_Os10g23120.1	pyridoxamine 5\'-phosphate oxidase family protein, putative, expressed	None	10.6338	5.95423	14.6375	15.9668	15.8017	7.54081	20.2455	8.3939	19.5683	27.1217	21.3107	15.0226	12.97	11.5537	13.5858	12.2168	23.7014	10.0904	10.2396	4.91416	15.4047	27.2622	19.4537	10.1387	4.72625	12.8038	38.9819	10.8497	28.4671	19.343	13.3955	7.70007	5.87843	15.931	12.2165	28.2516
Aco000164	0.854755	3.26e-11	brown	Histone superfamily protein	Histone-fold	AT4G40030.2		Histone superfamily protein	LOC_Os03g27310.2	histone H3, putative, expressed	None	61.3792	48.257	45.6652	56.7931	80.0999	62.623	50.9871	88.3611	54.5192	61.8127	42.008	220.516	161.136	140.222	170.181	164.139	114.507	129.667	65.4062	49.1051	42.161	177.17	221.994	221.512	116.153	61.9249	66.2306	44.7476	42.4538	55.6944	50.2965	49.5268	39.6794	55.6972	50.7204	59.624
Aco000165	0.462767	0.00448406	brown	40S ribosomal protein S6	Ribosomal protein S6e	AT5G10360.1	EMB3010,RPS6B	Ribosomal protein S6e	LOC_Os03g27260.1	40S ribosomal protein S6, putative, expressed	None	54.0744	24.65	39.0212	46.3736	39.5468	31.6221	36.2857	39.1053	39.8306	42.8773	33.0584	45.4327	40.4853	50.9042	48.0938	43.1765	20.8519	44.9017	46.2649	53.5569	23.9726	74.2656	82.3389	58.1406	42.4441	38.5996	41.3994	36.4197	13.164	17.1752	10.1098	40.5331	23.8076	33.5163	34.7953	28.3611
Aco000166	0.859399	1.95e-11	midnightblue	Ras-related protein Rab-25	Small GTP-binding protein domain	AT5G65270.1	AtRABA4a,RABA4a	RAB GTPase homolog A4A	LOC_Os10g23100.1	ras-related protein, putative, expressed	None	77.2389	68.9006	71.247	83.7685	27.0553	37.2189	38.1613	29.2173	34.2938	32.8661	50.7389	21.353	23.5497	32.0636	27.316	30.0183	27.4053	31.4422	30.456	46.2191	15.3667	33.4094	45.8702	31.0256	22.9654	34.421	15.7581	21.5821	43.9348	39.7698	34.542	54.8245	48.3011	37.6216	23.6695	21.6267
Aco000167	-0.671468	7.36e-06	yellow	Pentatricopeptide repeat-containing protein	Pentatricopeptide repeat	AT4G18750.1	DOT4	Pentatricopeptide repeat (PPR) superfamily protein	LOC_Os01g10800.1	pentatricopeptide, putative, expressed	None	2.60207	2.72924	2.57195	2.66232	2.83172	3.46896	2.40114	2.697	2.37206	2.64013	2.66511	2.71939	2.93769	3.13224	3.83878	3.60554	3.08086	3.38301	1.49019	1.91471	0.700929	3.80955	3.65509	2.47919	2.93069	2.14413	1.757	0.821057	2.46825	2.41787	3.70694	3.14163	3.723	2.51219	0.218152	1.64253
Aco000168	0.861047	1.62e-11	brown	Pentatricopeptide repeat-containing protein	Pentatricopeptide repeat	AT4G19890.1		Pentatricopeptide repeat (PPR-like) superfamily protein	LOC_Os11g39360.2	pentatricopeptide repeat domain containing protein, putative, expressed	None	7.82641	6.58822	5.92841	6.34152	9.75992	9.13507	7.82543	7.73318	8.15736	7.14876	7.63221	13.3372	14.822	13.6112	15.1291	12.1718	10.5112	10.9454	8.82445	6.79333	2.67261	15.2752	17.3248	14.7961	13.6701	6.77059	6.99812	6.97898	2.9619	2.83474	2.35896	3.94243	5.78045	2.51219	8.18072	5.42036
Aco000169	0.882097	1.17e-12	white	pumilio 7	Pumilio RNA-binding repeat	AT1G78160.1	APUM7,PUM7	pumilio 7	LOC_Os12g31000.1	pumilio-family RNA binding repeat domain containing protein, expressed	None	11.193	15.8343	4.34296	6.40459	22.8434	25.3674	13.9723	45.5276	16.91	45.468	12.4201	13.839	13.2309	11.4556	13.684	13.2352	12.6458	9.25226	18.7812	13.1237	3.89575	82.997	131.08	158.125	86.8255	37.4619	64.2481	4.22258	12.6703	13.1732	32.3515	16.3857	29.5881	9.55859	3.59952	1.80679
Aco000170	0.523381	0.0010547	brown	Protein of unknown function DUF630 and DUF632	Domain of unknown function DUF630	AT4G39790.1		Protein of unknown function (DUF630 and DUF632)	LOC_Os05g16640.1	DUF630/DUF632 domains containing protein, putative, expressed	None	34.741	37.8744	26.082	32.4404	66.9093	50.7893	37.4498	42.0791	51.3142	43.7411	27.8923	65.3327	51.9196	47.3876	43.892	47.4498	34.5849	42.5959	65.9947	40.8761	2.81338	96.4241	84.9979	74.9747	74.2024	88.7588	31.46	15.6587	50.6813	42.5211	32.2672	44.5372	17.0474	24.9381	14.3981	27.4303
Aco000171	0.683079	4.42e-06	skyblue	thioredoxin domain-containing protein-like protein	Thioredoxin domain	AT5G66410.1	PLP3b	phosducin-like protein 3 homolog	LOC_Os11g39140.1	thioredoxin domain-containing protein 9, putative, expressed	None	36.4782	38.9252	35.2149	35.1016	52.7653	49.9976	47.4163	43.5444	50.8838	59.2838	47.4091	65.7342	57.7023	48.9428	51.2109	47.9972	51.0933	40.1349	46.327	48.6714	10.6639	44.6498	44.1269	53.031	72.8198	73.4155	79.6595	81.9297	48.2131	43.0214	40.4394	44.2908	45.8517	41.8495	77.1169	44.0199
Aco000172	0.776315	2.64e-08	yellow	RING/FYVE/PHD zinc finger superfamily protein	Zinc finger, RING-CH-type	AT2G22120.2		RING/FYVE/PHD zinc finger superfamily protein	LOC_Os11g39130.1	zinc finger, C3HC4 type family protein, expressed	None	44.2506	46.1629	44.9135	39.2125	40.0735	36.9107	37.1299	34.1482	42.1054	41.3995	44.9008	49.3239	45.5996	38.9749	41.3074	39.7883	42.0442	37.0558	40.3403	48.758	76.6469	36.7248	35.5535	32.0863	40.098	45.8484	49.4209	59.7025	53.9723	55.8611	57.4576	53.7157	42.8145	53.0012	62.5007	58.8575
Aco000173	0.89976	8.54e-14	brown	Nuclear pore complex protein Nup98-Nup96		AT1G80680.1	MOS3,NUP96,PRE,SAR3	SUPPRESSOR OF AUXIN RESISTANCE 3	LOC_Os03g07580.1	OsNucAP1 - Putative Nucleoporin Autopeptidase homologue, expressed	None	96.5287	72.8775	87.9637	104.854	134.982	120.057	116.186	114.002	100.071	82.2429	99.4997	177.281	165.082	174.376	171.313	185.868	112.357	145.085	113.326	83.4604	29.5874	167.71	162.307	125.158	102.951	74.5507	63.7643	65.5672	83.9204	93.1296	97.3072	114.207	129.619	74.2016	56.1743	91.9819
Aco000174	0.390932	0.0183986	brown	Histone acetyltransferase ESA1	MOZ/SAS-like protein	AT5G64610.1	HAM1	histone acetyltransferase of the MYST family 1	LOC_Os07g43360.1	MYST-like histone acetyltransferase 1, putative, expressed	None	42.7258	43.2904	46.8508	45.5712	46.6952	44.5348	43.2466	42.2695	49.1268	45.2115	48.2137	71.5625	65.9061	62.4191	62.3104	63.8	71.5231	58.8894	44.0584	40.2939	46.7038	56.2632	50.8174	46.7869	46.5268	46.0803	45.4594	66.7988	55.2887	61.0303	54.0034	66.2206	55.3552	67.5841	60.6464	49.6593
Aco000175	0.950541	7.74e-19	skyblue	hypothetical protein	Auxin-induced protein, ARG7	AT2G35290.1			LOC_Os03g07400.1	expressed protein	None	1.45192	0.776387	1.06395	0.824782	0.627986	0.794037	0.716663	1.13473	1.09689	5.89537	0.807685	0.325055	0.460759	0.621673	0.397416	0.629359	0.176509	0.486673	0.832273	2.32635	3.87509	0.438136	0.678397	0.522063	0.815731	11.0338	15.1005	10.4391	0.822749	2.75137	4.88642	1.29361	1.07771	4.04402	12.6528	1.80679
Aco000176	0.564805	0.000332418	skyblue3	ABCATP-binding family transporter	ABC transporter-like	AT5G64840.1	ATGCN5,GCN5	general control non-repressible 5	LOC_Os11g39020.1	ABC transporter, ATP-binding protein, putative, expressed	None	32.4289	22.2813	99.729	80.579	41.7388	26.8428	41.0908	30.3172	72.1935	96.9614	101.991	58.8251	45.2457	43.8658	48.9863	37.4098	53.73	40.1643	27.4107	28.145	102.896	36.5791	22.7301	17.7658	18.2635	58.6621	121.447	59.292	51.6686	44.1886	45.073	45.5844	56.041	107.35	53.7746	71.724
Aco000177	0.712003	1.12e-06	lightyellow	protein kinase 2B	Serine/threonine/dual specificity protein kinase, catalytic domain	AT2G02800.1	APK2B	protein kinase 2B	LOC_Os03g07430.1	protein kinase domain containing protein, expressed	None	0.637714	0.55986	0.67925	0.40417	1.24371	4.34435	0.676835	4.07092	1.41002	0.546805	0.447407	0.281024	0.305788	0.913981	1.0645	0.550316	0.190841	0.844868	3.06399	1.11023	0.609462	0.827602	0.53755	0.343279	0.353342	0.649196	0.032472	0.175941	1.81005	5.00249	5.98166	3.94243	6.66222	4.10529	0.545381	1.20452
Aco000178	-0.712111	1.11e-06	brown	Homeobox-leucine zipper protein family	Homeodomain-like	AT1G69780.1	ATHB13	Homeobox-leucine zipper protein family	LOC_Os03g07450.1	homeobox associated leucine zipper, putative, expressed	TF__HB:HD-ZIP	92.8476	80.4016	95.446	93.0058	77.0377	106.779	69.8709	73.8242	59.8267	49.622	76.1435	11.6768	11.5844	16.3263	10.7989	12.8529	8.41496	13.7083	118.728	166.089	53.3724	4.6082	7.73115	7.88087	11.9969	69.4125	16.9257	88.4395	102.514	179.923	150.637	155.357	144.413	65.9298	88.3517	70.1909
Aco000179	0.994575	5.23e-35	green	basic helix-loop-helix bHLH DNA-binding superfamily protein	Myc-type, basic helix-loop-helix (bHLH) domain	AT3G47710.1	BHLH161,BNQ3	BANQUO 3	LOC_Os10g26460.1	bHLH family protein, putative, expressed	TF__bHLH	1.02879	0.0703997	0	0	0	0.0676599	0.0924235	0	0.0461557	0.036931	0.0355161	0	0	0.061362	0	0.0320084	0.0296182	0	0.049136	0	0	0.0528074	0.154396	0.0677203	0.344574	0	0	0	0	0	0	0	0	0	0	25.733
Aco000180	0.545155	0.000585632	yellow	Cyclophilin-like peptidyl-prolyl cis-trans isomerase family protein	Cyclophilin-type peptidyl-prolyl cis-trans isomerase domain	AT1G26940.1		Cyclophilin-like peptidyl-prolyl cis-trans isomerase family protein	LOC_Os11g38990.3	peptidyl-prolyl cis-trans isomerase, putative, expressed	None	32.1868	38.366	33.0986	25.7745	22.6495	29.6506	27.8575	33.3477	24.2301	24.4144	34.0313	34.3219	31.6398	31.2994	31.5502	33.884	27.9441	33.1921	28.5549	45.4011	59.3713	33.2029	55.053	58.389	60.8247	28.6684	32.6202	61.0514	30.6063	32.5162	36.1427	31.5395	29.784	27.1439	54.2109	50.8638
Aco000181	-0.397652	0.0163197	lightyellow	F-box/kelch-repeat protein	Galactose oxidase, beta-propeller	AT2G02870.1		Galactose oxidase/kelch repeat superfamily protein	LOC_Os03g07530.1	OsFBK12 - F-box domain and kelch repeat containing protein, expressed	None	12.23	10.3675	15.4218	16.8012	8.67651	7.32683	11.6238	6.83135	9.63362	13.8831	14.6534	10.5435	9.42074	10.5252	10.2601	10.1934	16.0798	13.9763	5.01555	8.01773	16.8799	15.4861	7.65736	7.36408	10.6773	13.1174	15.4347	8.62109	12.0121	14.5072	6.90839	2.95683	3.91895	3.55383	8.39887	9.47194
Aco000182	0.75173	1.26e-07	black	40S ribosomal protein S9-2	Ribosomal protein S4/S9, N-terminal	AT5G39850.1		Ribosomal protein S4	LOC_Os03g05980.1	40S ribosomal protein S9-2, putative, expressed	None	9.6404	4.8397	5.56211	7.02968	6.47176	5.72805	10.0719	5.52938	7.6169	5.65159	16.4326	9.70313	12.0199	11.3424	11.5758	10.3501	8.15545	8.00077	9.17969	8.10571	3.52187	11.7893	10.6182	4.85095	5.73245	1.70247	9.88123	31.0242	10.2021	3.16824	2.69596	6.22165	2.15542	4.84057	29.5597	42.4321
Aco000184	0.657296	1.33e-05	white	Pentatricopeptide repeat-containing protein	Pentatricopeptide repeat	AT1G26900.1		Pentatricopeptide repeat (PPR) superfamily protein	LOC_Os08g38610.1	pentatricopeptide, putative, expressed	None	2.70506	3.02699	2.48888	2.73257	2.59244	2.72044	3.19153	3.04182	2.60268	3.01579	3.04599	3.63016	3.99929	2.50521	3.02147	2.61812	2.58911	2.65349	3.5581	2.55372	3.8772	4.54862	5.88094	5.17524	3.95238	2.18069	3.5029	2.93234	0.658199	1.41737	0.842487	4.74324	2.74327	3.24747	4.03582	4.16109
Aco000185	0.633104	3.42e-05	brown	Receptor expression-enhancing protein	TB2/DP1/HVA22-related protein	AT1G74520.1	ATHVA22A,HVA22A	HVA22 homologue A	LOC_Os11g38920.2	HVA22, putative, expressed	None	18.1564	26.0349	32.1355	31.2355	41.2718	37.7013	47.5261	29.1714	48.5587	36.0997	53.6744	61.3613	60.6636	52.3918	49.116	45.9705	62.974	44.9882	29.7069	23.3668	7.44206	32.0977	29.0149	25.0557	33.9582	24.097	28.9623	13.4888	49.2004	38.0189	38.3331	48.5412	44.97	35.6609	10.9076	18.6154
Aco000186	0.597282	0.000120144	lightyellow	basic helix-loop-helix bHLH DNA-binding superfamily protein		AT3G47640.1	PYE	basic helix-loop-helix (bHLH) DNA-binding superfamily protein	LOC_Os07g43530.1	helix-loop-helix DNA-binding domain containing protein, expressed	TF__bHLH	14.6117	14.8225	16.6364	13.8889	16.0478	14.1477	17.6309	14.0922	16.3371	19.0827	18.6361	13.0195	13.7799	12.9435	13.9541	10.3176	15.9713	10.1073	14.5125	13.8378	33.2498	11.6669	11.8263	14.0898	18.0924	17.1122	21.5062	30.9069	31.7581	26.4298	27.6336	20.5746	16.8515	36.8251	30.8686	10.4575
Aco000187	-0.605482	9.13e-05	lightyellow	S-adenosyl-L-methionine-dependent methyltransferases superfamily protein	S-adenosyl-L-methionine-dependent methyltransferase-like	AT1G26850.1		S-adenosyl-L-methionine-dependent methyltransferases superfamily protein	LOC_Os09g24900.2	methyltransferase, putative, expressed	None	224.841	196.659	179.054	176.075	288.545	290.781	267.002	246.888	325.038	285.342	261.269	190.427	186.415	199.633	196.513	211.269	186.604	223.835	273.555	284.36	193.155	158.775	190.851	203.35	229.49	280.987	265.772	205.44	184.296	162.247	138.336	128.006	138.045	95.2183	206.045	153.358
Aco000188	0.822027	7.91e-10	green	uncharacterized protein					LOC_Os11g38790.1	expressed protein	None	2.52676	2.13744	3.70057	3.75892	2.85359	1.86024	4.4867	2.46532	3.41117	3.04818	7.56654	0.180001	0.587736	1.46901	1.2004	2.48383	4.49753	3.22051	2.7695	3.91742	14.136	0.389489	0.103486	0.251549	0.162932	0.606224	3.05209	3.10829	13.4931	11.0888	5.72891	14.5993	11.4629	17.7692	3.59952	41.8846
Aco000189	0.950183	8.72e-19	green	Pathogenesis-related thaumatin superfamily protein	Thaumatin	AT5G40020.1		Pathogenesis-related thaumatin superfamily protein	LOC_Os10g27280.1	thaumatin, putative, expressed	None	1.66723	1.02052	0.746439	0.29218	4.48678	3.4323	2.36441	2.09826	2.30574	2.1423	1.0973	0.701029	2.00974	2.33571	2.94007	2.79442	3.27518	2.26727	3.62462	3.49399	2.67979	1.5746	2.61658	1.1698	1.22214	0.683417	0.327177	2.93234	0.658199	0.416874	0.505492	0.308003	1.07771	0.551457	4.03582	27.3756
Aco000190	0.894184	2.05e-13	yellow	Phospholipid-transporting ATPase 3.6.3.1		AT1G59820.1	ALA3	aminophospholipid ATPase 3	LOC_Os05g01030.1	phospholipid-transporting ATPase, putative, expressed	None	78.0657	85.3284	83.0204	77.134	81.4339	73.8273	82.5851	73.5724	87.1934	81.4769	84.842	75.6068	78.201	83.121	89.5243	83.9907	85.8137	85.6051	73.7988	91.6416	210.008	78.1309	109.04	89.2296	78.7087	70.975	91.6194	144.858	112.058	77.5386	73.2963	63.9413	87.2946	66.2974	132.419	98.114
Aco000191	-0.611574	7.41e-05	yellow	ribosomal protein S28	Ribosomal protein S28e	AT5G03850.1		Nucleic acid-binding, OB-fold-like protein	LOC_Os10g27174.1	40S ribosomal protein S28, putative, expressed	None	105.16	81.1962	74.0798	91.4154	70.8709	68.9522	68.6483	75.3845	75.4484	59.1905	76.8974	55.3533	56.4867	64.783	55.7222	57.5449	40.1994	62.2181	92.0285	67.6365	10.4498	73.5212	74.2995	52.3792	62.6365	49.3036	36.4912	16.1279	55.9469	70.7852	54.2561	65.4198	54.0815	81.7995	21.1608	34.548
Aco000192	0.935506	6.28e-17	black	calmodulin-binding family protein		AT3G58480.1		calmodulin-binding family protein	LOC_Os10g27170.1	calmodulin-binding protein, putative, expressed	None	2.00627	1.3729	4.64054	10.4462	3.68548	4.15925	1.21955	6.62248	1.03286	2.22689	0.825636	2.42354	2.33433	1.75654	1.79308	1.00525	0.919687	0.692522	3.11313	1.76761	34.3392	55.2983	34.7371	40.7871	17.9142	9.28874	11.723	286.373	0.16455	0.0833748	0	0	0	0.367638	242.695	1.20452
Aco000194	-0.664422	9.92e-06	yellow	Pectinesterase 3.1.1.11	Pectinesterase, active site	AT3G29090.1	ATPME31,PME31	pectin methylesterase 31	LOC_Os10g26680.1	pectinesterase, putative, expressed	None	10.6793	11.2569	9.59588	13.3799	12.29	11.0051	13.4971	13.5831	12.6265	12.1956	11.6302	11.9597	11.9606	10.3278	14.0309	11.9284	9.36411	10.5589	11.0909	11.5898	3.56741	15.7277	12.3029	8.4102	11.7769	9.00627	10.0193	4.51581	9.05024	6.66998	9.6886	12.9361	15.4799	14.9506	6.4355	10.129
Aco000195	0.388327	0.019262	brown	Mitochondrial transcription termination factor family protein		AT1G74120.1		Mitochondrial transcription termination factor family protein	LOC_Os12g30610.1	expressed protein	TF__mTERF	7.43792	8.85987	9.31433	8.0833	9.95543	8.3162	7.65364	7.28709	10.7403	11.6126	9.01648	12.8188	12.5539	12.873	16.9499	10.1534	13.6776	10.6942	7.3974	12.2141	11.3285	12.7669	12.1553	16.971	16.0957	7.06469	14.2633	14.1925	5.92379	9.2546	8.42487	13.1825	9.99333	10.1713	11.5621	7.55566
Aco000197	0.455301	0.00526677	yellow	Prolyl 4-hydroxylase subunit alpha-1	ShKT domain	AT3G28480.1		Oxoglutarate/iron-dependent oxygenase	LOC_Os10g27340.2	oxidoreductase, putative, expressed	None	36.7291	46.164	47.798	44.4227	38.4137	36.6521	28.2953	38.144	32.6736	40.9284	29.6799	51.5322	43.6258	42.8301	52.0171	48.4554	59.8438	57.7169	38.641	57.5141	71.9284	33.8711	47.2566	75.1042	72.2885	58.2822	53.9646	77.4725	47.2258	58.0289	55.1829	66.775	63.7809	89.765	74.39	52.6158
Aco000198	0.8443	9.77e-11	brown	Ribonuclease P protein subunit p25-like protein	DNA/RNA-binding protein Alba-like	AT3G07030.1		Alba DNA/RNA-binding protein	LOC_Os03g06980.1	nucleic acid binding protein, putative, expressed	None	31.3501	24.3973	24.222	35.6242	39.7587	30.3519	39.2911	34.8366	35.4581	36.707	35.0944	45.9342	46.0879	47.1571	40.5026	45.7408	36.1972	44.976	34.099	30.2228	6.43051	49.7226	45.2085	28.516	31.8834	29.8147	23.9839	12.2572	13.4931	10.672	9.6886	21.129	23.0238	21.3843	11.5621	26.3353
Aco000199	-0.469359	0.00387872	lightyellow	GATA transcription factor	Zinc finger, GATA-type	AT1G51600.1	GATA28,TIFY2A,ZML2	ZIM-LIKE 2	LOC_Os03g52450.1	GATA transcription factor 25, putative, expressed	TF__C2C2:GATA	20.3989	20.1	19.3795	18.3337	26.0514	29.2421	28.829	25.7229	26.1106	29.1305	30.3728	34.2023	35.4486	31.0865	29.0287	30.42	30.0199	27.8845	25.381	21.7471	22.2293	11.2054	15.3285	14.3383	18.662	26.7358	39.3073	32.8423	26.1634	23.3449	18.7875	17.8642	14.4021	13.2962	31.9593	23.3787
Aco000200	0.693089	2.8e-06	brown	Dimethylallyladenosine tRNA methylthiotransferase MiaB	Methylthiotransferase, N-terminal	AT4G36390.1		Methylthiotransferase	LOC_Os11g38030.1	CDK5RAP1, putative, expressed	None	35.837	31.2809	39.4728	42.2182	46.8507	41.1176	39.6792	35.3505	49.6609	46.3119	47.1262	57.7428	53.5138	45.8227	47.8853	47.5566	60.8515	43.4974	39.2832	36.2064	26.5368	48.4578	61.5167	47.4867	39.784	39.6319	42.6408	26.4498	32.7454	42.6045	44.3148	48.2332	49.5747	42.1558	23.8877	31.6461
Aco000203	0.47119	0.00372368	yellow	Endoplasmic reticulum oxidoreductin-1	Endoplasmic reticulum oxidoreductin 1	AT1G72280.1	AERO1,ERO1	endoplasmic reticulum oxidoreductins 1	LOC_Os03g52340.1	endoplasmic oxidoreductin-1 precursor, putative, expressed	None	50.0346	54.6709	47.4697	45.4852	40.8238	40.887	37.8942	42.4165	44.3736	46.4937	35.9778	49.6053	41.52	40.4114	41.4161	43.5019	44.8012	41.6388	37.564	63.2942	78.8269	31.8002	97.455	64.6696	40.7198	36.5496	52.7116	99.817	47.3903	73.7867	91.494	77.4935	71.9128	69.9738	88.2427	70.848
Aco000204	0.679516	5.18e-06	brown	histone H1-3		AT2G30620.1		winged-helix DNA-binding transcription factor family protein	LOC_Os07g08710.1	AT hook-containing DNA-binding protein, putative, expressed	None	65.3275	103.861	75.3406	60.5922	116.286	88.4219	45.8514	86.7961	57.6261	53.6434	40.364	382.916	188.926	141.42	172.902	208.241	127.175	124.644	78.8201	115.415	95.384	236.546	241.955	187.834	166.264	99.3874	41.7995	50.9055	81.123	132.899	112.219	135.521	105.42	128.183	64.1368	106.327
Aco000205	0.926895	4.94e-16	black	hypothetical protein							None	0	0	0	0	0	0	0	0	0	0	0	0.0295592	0.0157653	0	0.018646	0	0	0	0	0	0.0644874	0.747218	0.0532519	0.913019	1.49626	0	0.216529	5.21957	0	0	0	0	0	0	5.78104	0
Aco000206	-0.398187	0.016163	brown	Transmembrane amino acid transporter family protein	Amino acid transporter, transmembrane	AT1G08230.2	ATGAT1,GAT1	Transmembrane amino acid transporter family protein	LOC_Os10g27980.1	transmembrane amino acid transporter protein, putative, expressed	None	6.39332	9.64166	8.4154	5.36355	4.27664	4.67214	7.13646	5.69774	5.29365	5.69814	8.27293	2.12997	3.415	5.9596	4.72419	4.83976	4.42031	7.5303	6.16721	8.99683	2.6334	5.50403	5.64031	11.1772	12.4908	6.3719	5.89919	12.4918	13.164	9.08785	10.8681	8.37767	4.1149	6.00475	9.92594	10.4027
Aco000207	0.786585	1.29e-08	black	galacturonosyltransferase 6	Glycosyl transferase, family 8	AT1G06780.1	GAUT6	galacturonosyltransferase 6	LOC_Os11g37980.1	GAUT2/LGT2, putative, expressed	None	62.3466	52.779	64.0348	51.7593	24.2108	27.626	40.1342	43.7261	34.6905	61.6333	43.2307	23.0881	28.3291	36.0843	30.0897	28.5308	34.5145	34.7393	30.8396	80.0793	103.316	27.7502	35.3152	32.2831	39.7279	84.8453	101.793	190.368	128.184	98.2155	85.0069	70.471	35.0746	42.7073	185.757	62.4163
Aco000208	0.494997	0.00214625	lightyellow	Pentatricopeptide repeat-containing protein	Pentatricopeptide repeat	AT3G04750.1		Tetratricopeptide repeat (TPR)-like superfamily protein	LOC_Os03g53170.1	pentatricopeptide, putative, expressed	None	4.18996	3.85944	3.35424	6.05175	5.1902	4.88309	4.38557	4.02736	3.49618	3.15887	4.09114	5.30923	5.96816	4.9151	6.46684	4.67221	5.47129	4.68853	4.4054	3.85811	0.190514	7.97396	4.56219	3.59427	4.30842	3.3746	3.89582	2.99099	4.27829	5.25261	8.59336	10.5337	9.01359	6.92385	1.09076	6.07737
Aco000209	-0.552931	0.000470028	lightyellow	3-ketoacyl-CoA synthase 2	FAE1/Type III polyketide synthase-like protein	AT1G04220.1	KCS2	3-ketoacyl-CoA synthase 2	LOC_Os10g28060.1	3-ketoacyl-CoA synthase, putative, expressed	None	16.2967	14.7689	3.54853	1.32644	230.594	204.212	169.747	203.882	257.136	179.378	147.838	122.259	137.79	105.107	155.241	135.714	96.1151	52.267	40.9142	143.444	3.3048	98.8807	83.0114	94.1174	178.499	139.942	69.8103	234.294	0.987298	0.0833748	0.0842487	0.246402	0	0	216.189	4.98235
Aco000210	-0.705806	1.52e-06	brown	GDP-D-mannose 3'	NAD(P)-binding domain	AT5G28840.2	GME	GDP-D-mannose 3\',5\'-epimerase	LOC_Os10g28200.1	NAD dependent epimerase/dehydratase family protein, putative, expressed	None	385.974	246.237	456.45	368.087	325.723	221.91	328.631	223.766	443.138	421.103	386.024	72.9097	64.3243	72.6268	67.2009	70.0039	74.1842	70.6552	251.575	351.588	177.884	130.545	106.04	70.1697	87.9374	256.17	257.098	333.877	625.289	665.914	667.502	368.248	264.725	445.945	344.899	177.777
Aco000211	0.58169	0.000198482	brown	Histone H2A		AT3G54560.1	HTA11	histone H2A 11	LOC_Os03g53190.1	Core histone H2A/H2B/H3/H4 domain containing protein, putative, expressed	None	119.678	113.449	128.966	133.159	118.144	121.323	115.292	123.751	118.358	128.644	121.329	134.617	128.335	139.155	132.148	134.76	128.246	140.044	111.089	137.1	102.19	171.582	120.928	127.477	145.037	152.872	129.995	96.6501	84.414	98.9659	89.6406	114.762	108.457	82.7798	91.2968	100.249
Aco000212	-0.674762	6.38e-06	lightyellow	hypothetical protein	Domain of unknown function DUF4378	AT3G63430.1			LOC_Os11g37670.1	expressed protein	None	58.5889	33.8983	38.8953	37.9399	136.691	106.332	88.5354	98.7389	135.976	136.339	91.9491	87.2924	95.8645	85.1878	95.045	83.1227	151.024	104.88	61.4295	78.8477	7.33077	101.641	98.2638	87.0782	140.823	128.654	123.968	27.3881	12.9994	18.676	4.54943	1.78642	0.685816	0.796549	31.414	7.71991
Aco000213	0.939254	2.33e-17	white	hypothetical protein	Domain of unknown function DUF4033	AT1G03055.1			LOC_Os08g02210.2	expressed protein	None	1.50645	0.777998	0.767983	0.833682	1.3109	0.85929	0.987712	1.09271	1.57845	0.82166	1.10071	1.22045	1.3719	1.38912	1.92931	2.13532	4.07386	0.952382	0.464766	2.33176	2.45091	2.89468	13.5612	10.4569	5.42809	0.505917	2.15284	1.8767	2.3037	0.500249	0.252746	0.184802	0	1.40928	0.545381	1.31403
Aco000214	0.860992	1.63e-11	black	ADP-ribosylation factor C1	Small GTPase superfamily, ARF/SAR type	AT3G22950.1	ARFC1,ATARFC1	ADP-ribosylation factor C1	LOC_Os11g37640.1	ADP-ribosylation factor, putative, expressed	None	43.5351	50.3688	47.1049	45.5149	44.3534	44.6125	48.1223	38.646	49.4535	47.1658	60.9113	48.4511	46.4092	41.8828	46.2021	38.7619	51.2635	47.6494	42.065	52.9964	87.9481	54.024	51.433	51.0493	58.7105	54.0184	58.0624	165.208	97.7426	93.3798	94.4428	68.931	61.3316	79.4098	169.614	81.8529
Aco000215	0.480018	0.00304937	midnightblue	hypothetical protein		AT3G55760.3			LOC_Os11g37560.2	expressed protein	None	44.6901	27.1779	70.5967	60.2058	42.6094	29.4397	33.349	30.6128	49.3739	50.2329	51.1875	18.4859	17.4026	29.1911	21.9532	17.0609	25.215	27.1234	31.6302	31.9558	37.395	17.7903	63.0536	39.7228	13.9265	46.7694	47.319	19.8813	13.9867	15.0075	12.3846	13.1209	12.9325	33.6389	18.7611	14.4543
Aco000216	0.793215	7.99e-09	yellowgreen	calmodulin 4	EF-Hand 1, calcium-binding site	AT1G66410.1	ACAM-4,CAM4	calmodulin 4	LOC_Os05g41210.1	OsCam2 - Calmodulin, expressed	None	0.257406	0.597707	0	0.0798936	0.17574	0.137641	0.0684604	0.621003	0	0.071639	0	0.402089	0.975178	1.46632	3.58662	2.93959	5.59181	3.80944	0.24023	0.116506	0.322851	0.417323	1.53513	1.72869	0.916977	0.113446	0.212147	0.117294	0.822749	2.41787	1.60072	2.21762	1.56758	0	0.109076	0.711765
Aco000217	0.884727	8.16e-13	brown	Protein phosphatase 2C family protein	Protein phosphatase 2C (PP2C)-like domain	AT3G63340.1		Protein phosphatase 2C family protein	LOC_Os11g37540.1	protein phosphatase 2C, putative, expressed	None	98.52	108.613	115.137	112.202	108.744	118.129	113.977	108.607	98.252	90.059	114.243	162.698	184.016	186.041	193.532	187.19	158.299	150.185	111.612	83.286	90.0442	148.224	127.489	134.404	148.047	106.155	128.051	109.259	123.906	76.7882	95.1167	82.8527	88.3724	51.0404	90.3151	82.3457
Aco000218	0.742687	2.15e-07	salmon	EPIDERMAL PATTERNING FACTOR-like protein		AT2G30370.2	CHAL,EPFL6	allergen-related	LOC_Os03g06610.1	expressed protein	None	2.25983	4.8012	2.01428	1.76919	0.385723	0.298375	0.383694	0.643395	0.240915	0.225248	1.07826	1.4878	1.94169	1.44193	2.65908	1.22355	0.948955	1.52564	0.261731	0.732686	0.161425	0.185279	0.193245	0.611638	7.64674	0.0509167	0.13521	0	9.21479	10.1717	4.12818	3.20323	1.8615	0.245092	0.218152	0.328507
Aco000219	-0.507729	0.00157231	yellow	DNA-directed RNA polymerase III subunit RPC9		AT5G62950.3		RNA polymerase II, Rpb4, core protein	LOC_Os12g30510.1	DNA-directed RNA polymerase III subunit RPC9, putative, expressed	None	10.6383	8.45216	10.371	9.65957	10.1816	8.33591	9.57617	10.154	9.12903	8.12403	11.583	18.9912	16.8926	13.6277	15.4762	16.7156	16.4328	12.0857	8.40372	8.87941	1.83386	16.347	15.0401	14.2574	13.9815	4.48623	8.22469	3.46017	21.0624	20.9271	22.4944	20.8826	11.7569	16.8501	3.49044	9.19819
Aco000220	0.603577	9.74e-05	darkolivegreen	RING/U-box superfamily protein	Zinc finger, RING-type	AT1G18760.1		Zinc finger, C3HC4 type (RING finger) family protein	LOC_Os11g37230.1	zinc finger, C3HC4 type domain containing protein, expressed	None	5.8323	4.93639	0.723066	0.787573	2.76848	6.37357	1.87802	8.44398	2.79655	2.16264	0.682751	0.582004	0.752253	0.719749	0.374557	1.26106	0.416769	0.44944	1.93926	1.03138	1.35211	0.113366	0.15642	0.298859	0.0746856	0.254686	0.26361	0.175941	1.3164	4.91911	5.98166	1.04721	2.15542	3.79893	0.545381	1.36878
Aco000221	-0.55109	0.000495378	yellow	B9RQ05 Protein ROOT HAIR DEFECTIVE-like protein	RHD3/Sey1	AT5G45160.1		Root hair defective 3 GTP-binding protein (RHD3)	LOC_Os12g41170.1	SEY1, putative, expressed	None	14.0982	18.1197	17.124	15.2666	10.5414	10.5436	14.2004	11.3091	9.72165	5.69868	10.1387	12.119	10.8768	15.1492	11.9698	14.0435	10.693	12.2904	12.3402	10.2758	1.86632	10.387	10.4091	9.26025	6.9732	6.07393	3.11591	2.05264	13.3285	7.75386	6.99264	8.50087	10.4832	3.92147	2.94506	5.31086
Aco000222	0.776684	2.57e-08	grey60	Terpenoid cyclases/Protein prenyltransferases superfamily protein	Terpenoid cyclases/protein prenyltransferase alpha-alpha toroid	AT3G25830.1	ATTPS-CIN,TPS-CIN	terpene synthase-like sequence-1,8-cineole	LOC_Os08g04500.1	terpene synthase, putative, expressed	None	9.47155	24.2946	21.3648	6.70851	2.99725	15.4265	1.38696	25.1229	4.05112	2.10862	1.25013	17.6537	36.3919	27.7931	55.4939	54.0831	34.6447	45.7646	9.23463	67.1941	0.574476	47.2347	88.5189	108.32	338.468	5.03644	0.628719	0.93835	4.27829	2.50124	0.758238	4.80484	4.70274	1.28673	0.654457	41.4466
Aco000226	0.863118	1.27e-11	brown	DNA replication helicase	Probable RNA helicase SDE3	AT1G05460.1	SDE3	P-loop containing nucleoside triphosphate hydrolases superfamily protein	LOC_Os03g06440.1	RNA helicase SDE3, putative, expressed	None	31.5965	30.7561	35.4782	32.2749	56.6473	46.2575	43.4773	37.4208	48.0425	40.2699	44.868	78.5678	64.3815	57.5112	65.849	63.306	77.1213	51.0713	38.0543	26.1999	2.60177	99.8048	62.4505	48.3514	38.1147	27.3629	27.8853	13.5474	43.112	45.606	31.172	33.1411	42.1287	30.085	12.9801	20.8054
Aco000228	0.452111	0.00563556	black	SEC7-like guanine nucleotide exchange family protein	Sec7 domain	AT1G13980.2	EMB30,GN,VAN7	sec7 domain-containing protein	LOC_Os02g22090.1	pattern formation protein EMB30, putative, expressed	None	50.9371	56.3157	52.2206	50.1563	38.1113	43.0018	37.9521	43.4468	38.1541	51.9367	38.7995	44.4128	43.1044	51.5317	48.801	45.6184	44.6561	51.4592	35.3991	48.9892	48.9797	83.2728	65.4943	56.7589	52.5553	58.655	56.9676	83.4545	49.0358	46.3564	60.659	58.5205	90.1359	68.9321	72.6448	48.0715
Aco000229	0.630173	3.81e-05	white	Pentatricopeptide repeat-containing protein	Pentatricopeptide repeat	AT4G14850.1	LOI1,MEF11	Pentatricopeptide repeat (PPR) superfamily protein	LOC_Os11g37330.2	pentatricopeptide repeat domain containing protein, putative, expressed	None	5.51059	4.55173	3.67316	4.30339	6.02845	5.60442	5.81827	5.57118	5.20179	7.36577	4.73837	5.16147	5.8838	6.63895	4.58894	6.42296	4.7199	5.01882	5.34553	4.88267	0.595986	8.38333	14.3311	7.8722	4.16491	5.46946	6.67863	2.05264	2.9619	6.16973	10.7838	8.13127	7.05411	8.27186	2.94506	2.79231
Aco000230	0.878695	1.85e-12	brown	H/ACA ribonucleoprotein complex subunit 1-like protein	H/ACA ribonucleoprotein complex, subunit Gar1	AT3G03920.1		H/ACA ribonucleoprotein complex, subunit Gar1/Naf1 protein	LOC_Os11g37080.1	h/ACA ribonucleoprotein complex subunit 1-like protein 1, putative, expressed	None	24.1235	20.5881	18.7863	26.196	27.3358	19.9492	24.9068	24.1591	22.8659	21.2948	26.0971	46.9951	39.0063	33.5989	35.3517	36.0703	28.9092	39.371	25.2381	21.5939	2.37799	37.779	29.1284	19.0372	22.9965	17.9471	20.49	4.22258	12.9994	13.6735	13.227	21.129	21.1623	16.7888	4.69028	12.6475
Aco000231	0.97837	7.5e-25	grey60	pumilio 12	Pumilio RNA-binding repeat	AT5G56510.1	APUM12,PUM12	pumilio 12	LOC_Os12g30520.1	pumilio-family RNA binding repeat containing protein, expressed	None	1.82886	1.38721	1.02529	2.17746	4.34175	2.432	2.47738	5.65202	2.97015	3.83765	2.67769	0.623812	0.70878	1.14325	2.22122	1.94857	2.27974	2.96336	2.24227	2.57396	0.476271	6.89006	5.60608	75.5155	49.2443	3.23031	3.08212	0.586469	2.6328	3.08487	4.12818	3.57283	3.62503	4.16656	0	0.711765
Aco000232	0.864398	1.1e-11	midnightblue	NADP-binding Rossmann-fold superfamily protein		AT3G03980.1		NAD(P)-binding Rossmann-fold superfamily protein	LOC_Os03g53690.1	oxidoreductase, short chain dehydrogenase/reductase family domain containing protein, expressed	None	652.39	492.825	415.122	323.497	195.005	284.103	135.224	210.112	175.456	110.928	105.506	24.0871	28.6176	34.9439	28.9526	36.2666	21.763	27.5002	328.233	180.003	10.4923	83.9654	95.4459	80.7803	67.2148	68.2587	23.4389	6.45116	110.248	98.2989	71.1059	32.6483	3.62503	4.77929	10.1441	58.4742
Aco000233	0.954452	1.97e-19	yellow	Zinc finger A20 and AN1 domain-containing stress-associated protein		AT4G12040.2		A20/AN1-like zinc finger family protein	LOC_Os07g07350.3	zinc finger A20 and AN1 domain-containing stress-associated protein, putative, expressed	None	27.1208	36.6733	40.566	31.0341	22.0205	21.9837	20.0187	20.7126	24.1944	28.6562	21.0759	13.8736	12.3873	12.913	12.2592	12.3635	14.4345	11.8738	21.7676	47.9505	125.189	12.1763	16.9684	33.2485	37.5994	24.4787	30.2521	49.9672	24.6825	23.9286	21.9047	28.4594	20.5745	24.5705	53.8837	40.0231
Aco000234	0.485963	0.00265755	black	BTB/POZ domain-containing protein		AT5G55000.2	FIP2	potassium channel tetramerisation domain-containing protein / pentapeptide repeat-containing protein	LOC_Os03g06160.1	BTBP1 - Bric-a-Brac, Tramtrack, Broad Complex BTB domain with pentapeptide repeats, expressed	None	43.7781	45.0187	49.083	47.912	56.0515	44.0945	56.309	47.1465	50.6119	54.0548	51.6418	59.9033	59.7138	53.6929	56.3853	53.3609	62.6864	54.3602	48.1854	48.9764	61.2664	57.3866	41.866	43.0048	49.8998	53.3299	60.9331	74.071	48.0485	40.0199	48.8642	75.5838	76.5175	66.9714	68.6089	69.6982
Aco000235	0.936455	4.91e-17	grey60	Disease resistance protein TIR-NBS class	P-loop containing nucleoside triphosphate hydrolase	AT4G23440.1		Disease resistance protein (TIR-NBS class)	LOC_Os01g55530.1	AP003256-AK101847 - NBS/LRR genes that are S-rich,divergent TIR, divergent NBS, expressed	None	2.64892	2.88235	2.24726	2.12572	2.2981	2.10122	1.37794	1.77902	1.65751	2.68674	0.868857	1.81746	1.83712	1.83467	2.0617	1.59033	1.54819	1.40578	1.50487	2.58292	0.450144	2.75407	2.40812	35.9739	49.2612	2.3089	2.83426	1.93535	2.9619	3.16824	5.81316	4.06563	3.723	3.73765	1.41799	1.64253
Aco000236	0.723918	6.04e-07	brown	Cellular nucleic acid-binding protein-like protein	Zinc finger, CCHC-type	AT3G43590.1		zinc knuckle (CCHC-type) family protein	LOC_Os11g36480.2	zinc knuckle domain containing protein, expressed	None	40.9517	37.6213	39.4817	39.6759	54.499	49.7249	57.1972	44.8492	55.9115	49.9966	56.1064	61.0027	58.3337	53.96	52.1367	57.3565	65.8341	53.9083	43.3729	40.1299	39.8374	50.9189	44.1932	45.7588	48.7441	40.9675	43.1978	26.5084	45.2512	35.1842	34.7104	46.4468	46.2436	51.9595	21.8152	42.8154
Aco000237	0.963156	5.71e-21	green	HXXXD-type acyl-transferase family protein	Chloramphenicol acetyltransferase-like domain	AT5G48930.1	HCT	hydroxycinnamoyl-CoA shikimate/quinate hydroxycinnamoyl transferase	LOC_Os04g56910.1	transferase family protein, putative, expressed	None	0.998228	1.40289	0.263679	0.285379	0	0.0878629	0.0280062	0.706774	0.025612	0.0534668	0.0683572	0.030175	0.13828	0.169334	0.505545	0.393414	2.33675	2.8009	0.0952045	0.169229	0.449717	0	0	0	0.0209528	0	0.016236	0.821057	0.16455	0.666998	0.505492	0.246402	0.195948	0	1.09076	13.6878
Aco000238	0.890278	3.68e-13	darkgreen	HXXXD-type acyl-transferase family protein	Chloramphenicol acetyltransferase-like domain	AT5G48930.1	HCT	hydroxycinnamoyl-CoA shikimate/quinate hydroxycinnamoyl transferase	LOC_Os04g56910.1	transferase family protein, putative, expressed	None	0	0.158091	0.06211	0.0381558	0	0	0.0168048	0.622362	0	0.0187587	0	0.0296458	0.0864723	0.0913724	0.134015	0.078091	0.0588362	0.140158	0	0	0	4.00356	0.368753	0	0.247406	0.0251539	0	0	0	0	0	0	0	0	0.218152	0.766516
Aco000239	0.815364	1.4e-09	midnightblue	hypothetical protein	Protein of unknown function DUF1517	AT1G54520.1			LOC_Os03g48920.1	DUF1517 domain containing protein, putative, expressed	None	63.8854	52.1102	69.8563	94.853	28.2513	23.5141	27.8762	22.4993	31.0228	27.88	34.2158	25.1721	19.9096	14.7161	18.5296	17.1186	31.6867	19.657	30.9487	22.8858	28.1671	31.6069	34.2292	34.8577	28.0078	34.4409	30.341	30.6723	30.1126	29.3479	31.172	48.1716	52.318	56.1261	32.7229	32.7412
Aco000240	-0.492399	0.00228361	yellow	Peptidyl-tRNA hydrolase family protein		AT5G19830.1		Peptidyl-tRNA hydrolase family protein	LOC_Os03g22610.2	peptidyl-tRNA hydrolase, mitochondrial precursor protein, putative, expressed	None	12.4831	16.8416	14.9587	13.7052	14.1316	14.862	12.4883	11.6307	16.3581	17.9273	15.4765	15.9506	13.9454	12.614	11.7071	11.5536	16.1477	13.1697	12.9913	13.776	3.28499	16.1823	15.3777	11.3892	12.0412	15.6178	14.5476	15.3068	17.7714	17.9256	17.7765	16.8785	16.6555	21.5681	15.4888	15.2208
Aco000241	0.852227	4.28e-11	lightyellow	Methylcrotonoyl-CoA carboxylase beta chain	ClpP/crotonase-like domain	AT4G34030.1	MCCB	3-methylcrotonyl-CoA carboxylase	LOC_Os08g32850.1	methylcrotonoyl-CoA carboxylase beta chain, mitochondrial precursor, putative, expressed	None	2.7792	2.75068	3.75132	4.4728	4.22334	4.76482	4.30778	5.09955	5.53324	6.08658	5.57424	4.96653	3.09054	2.96878	4.13003	4.4322	3.87973	2.62214	3.42329	4.8438	5.97952	3.11995	3.9881	3.01157	4.20172	6.22475	8.74365	4.6331	4.93649	8.17073	9.60435	6.59126	10.2872	15.5633	3.16321	2.84706
Aco000242	0.516537	0.00125884	lightyellow	Propionyl-CoA carboxylase beta chain		AT4G34030.1	MCCB	3-methylcrotonyl-CoA carboxylase	LOC_Os08g32850.1	methylcrotonoyl-CoA carboxylase beta chain, mitochondrial precursor, putative, expressed	None	40.098	42.1643	54.6322	52.3163	48.3764	56.2364	53.2529	55.929	58.2185	63.6194	58.2861	50.6851	43.1683	42.5266	42.8281	48.1226	50.7513	39.538	50.1195	76.9217	92.6253	37.0842	46.4965	42.802	49.9259	73.5119	77.2463	46.5656	58.0861	49.3579	63.692	60.4301	69.7573	82.9024	51.1567	53.3276
Aco000243	0.601439	0.000104628	lightyellow	hypothetical protein		AT1G21930.1			LOC_Os12g29670.1	expressed protein	None	58.9502	52.8507	63.0521	61.3323	43.8139	53.2348	36.3261	53.9687	52.089	57.1193	35.88	44.0618	35.4502	34.7891	33.1029	37.8961	26.5891	34.0399	57.6541	96.7338	88.4345	49.4818	42.6948	43.9896	47.205	69.2077	55.2389	44.3957	59.2379	63.3648	63.692	71.0254	56.4329	91.113	52.0294	47.1407
Aco000244	0.814556	1.5e-09	greenyellow	nodulin MtN21 /EamA-like transporter family protein	Drug/metabolite transporter	AT2G39510.1		nodulin MtN21 /EamA-like transporter family protein	LOC_Os10g14920.1	integral membrane protein DUF6 containing protein, expressed	None	0.0503123	0.129641	0.0815759	0.228145	0.33183	0.195929	0.319277	0.791555	0.393525	3.24549	0.743104	1.72064	1.72339	0.938794	0.707531	1.25841	1.90042	5.354	0.211225	0.178884	3.15099	2.16926	0.904139	2.01927	3.51492	7.01853	8.95131	1.17294	0.16455	0.16675	0.168497	0	0	0	0.327229	0.109502
Aco000245	0.80913	2.34e-09	black	Vacuolar sorting protein 9 VPS9 domain	Vacuolar sorting protein 9	AT3G19770.1	ATVPS9A,VPS9,VPS9A	Vacuolar sorting protein 9 (VPS9) domain	LOC_Os03g15650.3	vacuolar sorting protein, putative, expressed	None	32.8237	38.1646	43.5762	42.5297	37.2588	28.2769	37.0512	26.6018	42.3646	36.0925	43.6896	36.4184	32.0354	30.4842	45.1021	30.6616	36.5666	29.8071	28.3157	38.1622	69.738	29.0353	24.1616	31.2325	27.2177	26.5157	39.8533	126.736	41.9602	43.1881	49.454	66.7134	66.0343	71.0154	105.804	42.1036
Aco000246	0.499846	0.00190908	black	Patatin-like phospholipase domain-containing protein	Patatin/Phospholipase A2-related	AT1G33270.1		Acyl transferase/acyl hydrolase/lysophospholipase superfamily protein	LOC_Os11g34370.1	phospholipase, patatin family, putative, expressed	None	3.11755	3.17077	3.50615	3.41285	6.76724	5.07395	5.84316	4.51621	7.85587	7.23725	5.58647	5.87729	5.45296	6.60055	5.25405	6.68212	8.09712	6.35839	5.23527	16.1583	7.69959	6.67265	5.91778	4.74386	4.86278	6.50347	7.74318	11.6121	4.60739	3.50174	3.79119	3.20323	2.93921	3.06365	11.5621	4.10633
Aco000247	-0.539128	0.000691961	brown	30S ribosomal protein S13	Ribosomal protein S13, conserved site	AT5G14320.1		Ribosomal protein S13/S18 family	LOC_Os03g49710.1	ribosomal protein S13p/S18e, putative, expressed	None	14.2028	12.8207	11.0978	16.3023	10.6901	11.3954	8.1671	10.4145	10.8573	10.4054	6.90742	4.46501	3.79013	5.48841	4.21966	4.66058	3.89122	5.82618	9.97884	10.5848	4.18572	5.16784	5.99945	6.28526	6.1694	11.2192	7.35649	12.6091	5.92379	4.83574	4.97067	7.33046	6.07437	7.78167	17.4522	10.6217
Aco000248	0.685021	4.05e-06	lightyellow	Plastid-lipid associated protein PAP / fibrillin family protein	Plastid lipid-associated protein/fibrillin conserved domain	AT3G26070.1		Plastid-lipid associated protein PAP / fibrillin family protein	LOC_Os03g49720.1	PAP fibrillin family domain containing protein, expressed	None	2.69333	2.38672	3.4212	3.22664	1.45339	1.27328	2.22158	1.45927	1.98327	2.66667	2.03695	0.596283	0.320983	0.921861	0.410167	0.549801	0.826413	0.906367	1.49599	1.49577	2.17104	0.640626	0.814558	1.28735	1.0456	2.18222	1.62172	1.11429	0.987298	2.16774	1.68497	2.03282	2.74327	7.53658	4.03582	2.2448
Aco000249	0.923763	9.83e-16	skyblue	PLANT CADMIUM RESISTANCE 2	Uncharacterised protein family Cys-rich	AT1G14870.1	PCR2	PLANT CADMIUM RESISTANCE 2	LOC_Os02g36940.1	uncharacterized Cys-rich domain containing protein, putative, expressed	None	0.30937	0.235891	0.392979	0.352996	0.55405	0.155523	0.950369	0.2352	0.449817	0.814575	0.812581	0.5355	0.703508	0.461055	0.566152	0.506679	0.491195	0.628009	0.315988	0.465322	0.969406	0.406712	0.725079	0.761687	0.475287	1.59717	1.99813	2.16994	0.16455	0.0833748	0.252746	0.184802	0.195948	0.245092	2.39968	0.273756
Aco000250	0.981068	7.95e-26	yellow	nudix hydrolase homolog 17	NUDIX hydrolase domain-like	AT1G14860.1	atnudt18,NUDT18	nudix hydrolase homolog 18	LOC_Os02g50130.1	hydrolase, NUDIX family, domain containing protein, expressed	None	1.24657	2.52993	8.59431	4.92116	0.628886	0.669066	4.49945	1.05056	4.18941	10.4728	19.1892	0.419217	0.556372	0.846749	0.547253	0.517201	1.47155	0.900409	1.4465	9.12179	137.603	1.18666	0.832258	9.83785	3.32701	8.91472	19.4429	48.7356	6.91109	6.08636	3.1172	1.60161	1.17569	6.18857	45.0485	16.6991
Aco000251	0.872128	4.3e-12	brown	Nuclear pore complex protein Nup155	Nucleoporin, Nup133/Nup155-like, N-terminal	AT1G14850.1	NUP155	nucleoporin 155	LOC_Os06g20090.1	NUP155, putative, expressed	None	51.9235	51.185	46.9041	51.8331	71.5199	66.157	71.0058	64.7321	58.7309	46.8763	63.9461	176.268	140.678	137.652	135.847	166.116	83.6103	109.844	66.9008	49.6929	16.9557	133.55	133.067	91.4863	74.4398	44.3868	39.5204	38.6483	51.8332	48.274	62.5125	72.319	107.281	93.6252	33.4864	58.1457
Aco000252	0.624408	4.7e-05	sienna3	flavin-binding		AT5G57360.2	ADO1,FKL2,LKP1,ZTL	Galactose oxidase/kelch repeat superfamily protein	LOC_Os11g34460.1	OsFBO10 - F-box and other domain containing protein, expressed	None	56.2841	39.0049	12.1186	16.6118	66.2847	128.061	125.71	212.49	57.0959	55.0225	133.267	73.3096	108.565	38.941	57.354	128.207	95.0896	61.3625	121.178	46.5447	35.7255	39.0199	39.8654	71.1972	114.303	15.317	37.9978	34.6603	17.4423	20.1767	15.586	37.6379	38.7976	67.0939	39.1584	21.6814
Aco000253	0.42026	0.0107116	yellow	Sec14p-like phosphatidylinositol transfer family protein	CRAL/TRIO, N-terminal domain	AT1G14820.3		Sec14p-like phosphatidylinositol transfer family protein	LOC_Os01g70210.1	CRAL/TRIO domain containing protein, expressed	None	0.070951	0.0535278	0.0194659	0	0.665623	0.919093	0.449042	1.04966	0.302546	0.253021	0.326703	0	0.0413844	0	0	0	0	0.0228112	0.261046	0.820254	1.09501	0.112797	0.103168	0.162341	0.110728	0.126173	0.196209	0.234588	0	0	0	0	0	0	0.109076	0.273756
Aco000254	0.846863	7.52e-11	skyblue	RNA recognition motif-containing protein	Nucleotide-binding, alpha-beta plait	AT4G17720.1		RNA-binding (RRM/RBD/RNP motifs) family protein	LOC_Os03g50560.1	RNA recognition motif containing protein, putative, expressed	None	0.138613	0.109472	0.180345	0.0685636	1.73239	1.25316	0.769569	8.52296	1.12863	6.69521	0.47822	0.059205	0.098249	0.0626196	0.0802651	0.0311591	0.103816	0.0319044	1.02098	0.970877	0.799975	5.62173	5.28543	10.8299	18.9959	33.0036	23.0645	19.8813	0.16455	0	0	0	0	0	21.5971	0.0547511
Aco000255	0.871433	4.69e-12	skyblue	purple acid phosphatase 3	Metallo-dependent phosphatase-like	AT1G14700.1	ATPAP3,PAP3	purple acid phosphatase 3	LOC_Os03g13540.1	Ser/Thr protein phosphatase family protein, putative, expressed	None	17.9171	27.9045	31.7526	16.0708	52.5448	48.7452	81.3027	165.279	71.991	250.391	95.1234	36.8033	38.0083	36.4448	34.1966	39.4991	158.146	65.0793	69.2924	65.0528	444.249	81.771	97.6092	154.238	271.454	462.118	620.126	381.088	58.4152	32.7663	21.9889	28.0282	33.0172	143.195	365.842	229.79
Aco000256	0.506846	0.00160725	greenyellow	Cytochrome c oxidase assembly protein ctaG		AT1G02410.1		cytochrome c oxidase assembly protein CtaG / Cox11 family	LOC_Os03g50940.1	cytochrome c oxidase assembly protein COX11, mitochondrial precursor, putative, expressed	None	10.8992	10.1128	10.0622	9.95778	16.1495	14.4346	18.8147	14.4615	17.3555	19.4347	15.6202	12.0348	12.1818	13.6625	12.3494	12.0878	13.435	13.0985	11.1268	13.9145	16.106	13.1726	11.7581	11.4708	12.2435	16.0121	18.9037	15.1895	16.2904	13.9236	12.7215	16.2625	11.7569	9.3135	15.0525	14.6185
Aco000257	0.792718	8.28e-09	greenyellow	CASP-like protein	Uncharacterised protein family UPF0497, trans-membrane plant	AT2G39518.1		Uncharacterised protein family (UPF0497)	LOC_Os11g34730.1	membrane associated DUF588 domain containing protein, putative, expressed	None	0.0462043	0.0234666	0.144272	0.0789467	0	0.108547	0.0342302	0.643395	0.0260564	0.454771	0	0.0150009	0.0296076	0.0912888	0.0159518	0.0476524	0	0.0319044	0.111583	0.128269	0.197251	0.0350151	0.12307	0.224282	0.123117	0.266702	1.17247	0.117294	0.329099	0.0833748	0	0	0.0979738	0.183819	0.109076	0.49276
Aco000258	0.959157	3.19e-20	midnightblue	NADP-linked oxidoreductase superfamily protein	Aldo/keto reductase subgroup	AT1G59960.1		NAD(P)-linked oxidoreductase superfamily protein	LOC_Os10g02380.1	oxidoreductase, aldo/keto reductase family protein, putative, expressed	None	56.6373	56.639	77.8077	72.0814	7.09217	7.18317	12.3594	6.14678	15.6603	13.0216	24.1631	0.44664	0.934338	2.33152	1.06316	0.502072	0.727264	1.55299	18.039	35.8353	0.888908	0.799049	5.20187	3.72831	5.8677	9.60281	4.28684	10.3805	8.72114	11.0888	3.70694	5.17444	8.32777	8.21058	10.4713	2.29955
Aco000259	0.543548	0.000612459	grey60	Protein kinase superfamily protein	Protein kinase-like domain	AT1G65950.1		Protein kinase superfamily protein	LOC_Os11g34750.1	ABC1 family domain containing protein, putative, expressed	None	49.3959	50.5376	57.5677	63.3912	48.7718	42.9993	59.9416	42.8259	53.8636	44.9249	67.1718	42.7474	45.9966	46.3539	52.2493	44.4597	42.3791	39.2394	48.7809	52.5201	31.421	58.4612	65.9305	82.7762	66.6718	35.1292	40.485	51.2574	75.6929	40.3534	32.2672	32.9563	31.0577	25.4283	42.3216	39.3113
Aco000260	0.922291	1.35e-15	brown	Pentatricopeptide repeat-containing protein		AT4G37170.1		Pentatricopeptide repeat (PPR) superfamily protein	LOC_Os03g13230.1	pentatricopeptide, putative, expressed	None	3.3699	4.52217	2.64207	3.42401	3.9721	4.18218	3.19744	3.94229	3.54056	3.74322	3.0277	11.1065	8.93151	6.87635	8.30721	7.70507	6.88494	7.09553	3.57447	2.86842	0.417267	7.97968	7.84929	7.43884	4.54538	1.96745	3.5547	1.40753	1.15185	1.58412	2.61171	2.77202	3.723	3.79893	0.436305	1.31403
Aco000261	0.669911	7.87e-06	brown	Mitochondrial translocator assembly and maintenance protein-like protein	Mitochondrial matrix Mmp37	AT3G47630.2			LOC_Os11g34840.1	MMP37-like protein, mitochondrial precursor, putative, expressed	None	22.841	26.7748	22.7253	20.9047	20.8098	20.9257	19.1511	20.0227	16.9235	16.2665	19.9198	29.3852	28.6261	24.7185	27.7226	27.3606	29.1905	23.1931	17.9905	25.8539	15.2188	27.9982	27.0849	28.9146	20.8098	18.7181	21.2796	24.8076	24.0243	17.9256	20.9779	22.1146	18.2231	9.74241	21.3789	17.6846
Aco000262	-0.483617	0.00280659	brown	hypothetical protein		AT3G58050.1			LOC_Os10g01610.1	expressed protein	None	100.597	124.264	98.5093	103.77	103.468	121.318	103.968	128.993	98.7123	139.84	102.902	80.2636	69.2905	70.6691	67.5241	74.4455	74.4861	69.3068	86.8064	115.638	146.782	121.961	223.617	178.86	112.509	133.874	186.123	181.688	111.565	125.062	156.113	139.34	203.1	116.541	149.543	140.437
Aco000263	0.950084	9.01e-19	skyblue	like COV 3		AT2G18460.1	LCV3	like COV 3	LOC_Os02g16880.1	protein of unknown function DUF502 domain containing protein, expressed	None	0.0247467	0.0777998	0.209508	0.320694	0.11686	0.237284	0.0507246	0.021595	0.169592	13.9172	0.0683572	0.0291166	0.0549416	0.0620325	0.0534968	0.0937089	0.0757029	0.117347	0.0453838	0.168526	1.65979	1.66909	1.09121	0.278632	0.188881	28.3179	45.099	22.5791	0	0	0	0	0	0	20.3973	0.0547511
Aco000264	0.58661	0.000169872	black	hypothetical protein							None	365.918	595.005	496.735	412.574	347.839	368.865	222.778	386.834	267.245	186.321	194.887	348.099	403.512	493.009	587.555	512.819	293.828	420.192	436.525	490.821	419.456	511.329	615.471	637.05	766.856	260.613	167.04	852.081	117.159	60.8636	126.373	295.559	356.135	89.3973	785.349	698.132
Aco000265	0.81288	1.72e-09	lightyellow	BTB/POZ domain-containing protein	BTB/POZ fold	AT5G60050.1		BTB/POZ domain-containing protein	LOC_Os03g51380.1	expressed protein	None	20.7296	24.0786	42.7244	33.2192	10.0139	11.0958	7.8248	9.91866	15.8248	18.7905	17.77	14.8229	10.5546	7.39139	10.5636	5.97953	13.0516	11.5078	12.2457	12.5859	70.0535	9.77791	8.9876	10.3967	10.3835	18.3625	19.379	29.1475	36.0364	47.4403	51.3917	39.8555	39.3855	73.7727	29.8869	26.7733
Aco000266	0.670207	7.77e-06	midnightblue	Maf-like protein	Maf-like protein	AT5G66550.1		Maf-like protein	LOC_Os11g34770.1	maf, putative, expressed	None	14.4352	17.2099	16.2824	15.0679	10.9152	12.483	7.65834	12.5339	14.6063	12.2505	9.22842	7.81692	6.28038	6.26256	7.20354	6.69521	8.1964	6.53857	10.7262	16.1427	8.07134	6.26612	6.66431	6.73602	9.06807	13.5041	13.6026	8.73839	8.39204	8.42085	5.64466	5.54405	4.31085	9.61986	9.05333	9.25294
Aco000267	0.450125	0.00587624	yellow	Ankyrin repeat family protein	Ankyrin repeat	AT2G14255.1		Ankyrin repeat family protein with DHHC zinc finger domain	LOC_Os11g34860.1	palmitoyltransferase TIP1, putative, expressed	None	89.8129	84.2123	60.584	52.7821	48.5974	55.6854	57.7038	50.4462	56.5947	47.1242	60.9415	55.0894	59.7598	56.436	52.6797	51.9643	57.5587	55.5344	52.6233	98.4333	87.7227	40.4382	44.0818	48.5052	49.9008	38.2076	43.6238	67.7372	57.2633	37.2685	43.7251	58.0277	48.1051	40.6853	63.4824	70.0267
Aco000268	0.511384	0.00143475	lightyellow	Voltage-gated potassium channel subunit beta-2		AT4G33670.1		NAD(P)-linked oxidoreductase superfamily protein	LOC_Os12g29760.1	oxidoreductase, aldo/keto reductase family protein, putative, expressed	None	121.582	144.951	125.951	115.198	103.552	106.667	91.014	104.125	93.1548	82.1235	77.0912	85.3209	77.3925	89.2716	87.5219	81.2552	60.5953	89.0649	119.536	147.222	105.053	105.016	93.7445	110.55	121.174	138.129	74.0774	102.867	52.1623	82.541	70.2634	168.231	185.856	177.753	104.386	141.915
Aco000269	0.706685	1.46e-06	lightyellow	sucrose transporter 4	Sucrose/H+ symporter, plant	AT1G09960.1	ATSUC4,ATSUT4,SUC4,SUT4	sucrose transporter 4	LOC_Os12g44380.2	sucrose transporter, putativ, expressed	None	24.187	25.9771	50.6721	41.2341	17.2314	12.0437	19.1579	11.009	18.494	17.7772	23.168	20.0065	19.5782	19.9726	22.2561	19.3956	24.763	25.9741	11.0797	19.273	191.816	18.3542	31.9782	20.1954	16.0198	23.2452	20.2021	33.6633	35.2136	38.5192	21.9047	69.855	69.1695	286.084	45.4848	46.4837
Aco000270	0.654676	1.48e-05	lightyellow	MATE efflux family protein	Multi antimicrobial extrusion protein	AT1G58340.1	ZF14	MATE efflux family protein	LOC_Os03g12790.1	MATE efflux family protein, putative, expressed	None	0.193033	0.185661	0.0194659	0.146563	4.14165	1.4866	3.71993	0.920658	2.40018	1.60263	3.62421	15.1956	8.44836	10.9074	9.01843	8.44553	6.88064	13.2975	2.64083	0.0315402	0.197251	0.461797	0.990524	1.14886	0.207234	0.165785	0.0364168	0.117294	0	0.250124	0.505492	5.23604	16.9495	139.457	0.327229	8.86968
Aco000271	-0.615948	6.36e-05	yellow	Pentatricopeptide repeat-containing protein		AT1G71060.1		Tetratricopeptide repeat (TPR)-like superfamily protein	LOC_Os01g32090.1	PPR repeat domain containing protein, putative, expressed	None	6.01819	7.40947	4.50609	5.96684	7.13491	7.13383	6.47766	8.56704	5.94101	7.35709	6.81725	8.82627	8.57815	7.77583	8.22194	9.07348	5.93638	7.89379	6.23338	6.11547	0.645288	16.6482	10.3449	6.72336	5.55478	3.35433	6.56548	0.645116	8.39204	7.67048	9.3516	8.19287	7.64195	10.1713	0.981686	4.05158
Aco000272	0.708304	1.35e-06	green	basic helix-loop-helix bHLH DNA-binding superfamily protein	Myc-type, basic helix-loop-helix (bHLH) domain	AT4G37850.1		basic helix-loop-helix (bHLH) DNA-binding superfamily protein	LOC_Os03g51580.1	helix-loop-helix DNA-binding domain containing protein, expressed	TF__bHLH	6.86444	6.55677	4.85892	2.99969	2.32953	3.00943	2.57601	2.22782	1.92236	1.64232	3.32561	0.414791	0.604	1.09371	0.665862	0.865922	1.10269	1.59552	4.56136	3.00985	5.62972	1.832	2.49185	10.4036	4.46534	0.709481	1.24436	3.10829	11.683	25.9296	20.0512	2.83362	4.21287	5.26948	4.79935	33.5624
Aco000273	0.919843	2.24e-15	yellow	Tubulin alpha-6 chain		AT1G50020.1			LOC_Os11g34870.1	expressed protein	None	22.9708	23.5471	29.1445	27.6956	16.2969	17.7925	18.1416	18.8888	24.312	22.1367	26.0032	17.8483	16.5862	15.0361	15.4594	13.9392	20.9525	14.5787	15.77	19.6593	131.777	10.561	10.8088	9.52544	13.5147	27.7276	21.02	67.5612	16.455	16.9251	17.608	28.6442	28.2164	70.4027	74.2809	26.171
Aco000274	0.912883	8.72e-15	yellow	Inositol-tetrakisphosphate 1-kinase		AT4G08170.2		Inositol 1,3,4-trisphosphate 5/6-kinase family protein	LOC_Os10g01480.1	Inositol 1, 3, 4-trisphosphate 5/6-kinase, putative, expressed	None	31.8281	23.5029	21.6214	17.4334	21.5017	31.5624	20.0844	32.3697	24.7476	25.7702	19.3016	35.9618	31.0058	24.8031	26.8244	23.2676	28.7751	20.5999	19.6728	25.2836	209.698	22.073	23.8424	86.7392	34.9888	18.4328	26.032	97.4125	20.8978	21.9276	19.7984	12.9361	14.0103	18.5657	92.0603	52.6158
Aco000275	0.540722	0.000662303	salmon	Sulfite exporter TauE/SafE family protein	Transmembrane protein TauE like	AT2G36630.1		Sulfite exporter TauE/SafE family protein	LOC_Os03g51650.1	membrane protein, putative, expressed	None	114.612	94.8929	72.7077	83.971	5.06812	7.97082	5.94929	7.90177	5.79721	10.4143	4.6564	6.07101	7.27007	14.7349	10.3919	6.84674	2.30158	7.04873	22.2724	24.6382	17.743	9.9672	5.15092	1.50388	3.37906	6.14623	14.3646	15.1895	111.071	83.7917	80.3732	59.4445	32.2334	116.664	18.543	76.5968
Aco000276	0.912772	8.91e-15	grey60	1-aminocyclopropane-1-carboxylate synthase 9		AT4G37770.1	ACS8	1-amino-cyclopropane-1-carboxylate synthase 8	LOC_Os03g51740.1	aminotransferase, classes I and II, domain containing protein, expressed	None	0.0932276	0.0469331	0	0	0.0303868	0.0239692	0.0311182	0.171493	0	0	0.0167441	0.0150875	0.045373	0.0150052	0.0159518	0.0476524	0.0444273	0	0.264798	0	0.0623794	0.190578	0.0179161	1.0777	0.487318	0.0129327	0.0159383	0.0586469	0	0	0	0	0	0	0	0
Aco000277	0.925149	7.28e-16	brown	growth-regulating factor 2		AT2G22840.1	AtGRF1,GRF1	growth-regulating factor 1	LOC_Os03g51970.1	growth-regulating factor, putative, expressed	TF__GRF	22.6861	11.8463	7.22831	10.2745	45.5972	43.8477	27.6378	34.3774	18.3888	13.4065	16.2731	114.282	100.295	102.326	103.772	135.061	116.746	129.047	58.6604	14.7758	8.13625	56.1681	53.0002	46.5211	42.2838	15.1493	6.83334	5.45416	20.8978	11.0888	4.97067	1.84802	1.66555	0.428911	4.69028	19.4914
Aco000280	0.557674	0.000409931	salmon	uncharacterized protein					LOC_Os11g35080.1	expressed protein	None	9.39804	7.73209	2.94807	4.36405	0.191233	0.183739	0.0678397	0.0426741	0.066255	0	0.0516131	1.28305	1.5622	0.879945	1.93049	1.83777	2.01857	0.527671	2.54256	0.084966	0	0.817027	0.629652	0.295075	0.361959	0.0258654	0	0	7.07564	11.4223	2.44321	7.45366	1.07771	0.919095	0	0.383258
Aco000281	0.828756	4.34e-10	brown	kinesin 4	Kinesin, motor domain	AT1G59540.1	ZCF125	P-loop containing nucleoside triphosphate hydrolases superfamily protein	LOC_Os11g35090.1	kinesin motor domain containing protein, putative, expressed	None	15.4028	5.58606	8.77798	11.45	25.0238	21.4913	24.8079	23.9715	19.1899	31.4703	20.1352	93.8374	64.6174	46.4614	56.5818	46.8784	65.0767	37.8501	14.6307	4.68214	9.66915	39.2582	57.5164	41.1312	15.1625	16.9045	50.0433	8.5038	38.6692	27.7638	18.5347	2.77202	2.15542	5.82094	8.83517	19.2176
Aco000282	0.619621	5.58e-05	lightyellow	CW7-like protein		AT1G59520.3	CW7	CW7	LOC_Os04g10420.1	CW7, putative, expressed	None	64.8188	58.3325	67.3542	65.7266	60.8501	61.7027	74.6078	66.9152	60.4263	78.8927	73.9847	64.1731	73.8292	72.1067	69.8509	74.4106	94.5882	85.5249	61.3023	52.6296	103.843	78.8339	68.771	51.8226	49.075	75.9181	110.07	81.1673	110.742	111.555	102.615	105.706	97.288	106.37	88.4608	97.895
Aco000283	0.892308	2.73e-13	yellow	uncharacterized protein	Uncharacterised conserved protein UCP031279	AT1G10140.1		Uncharacterised conserved protein UCP031279	LOC_Os03g52020.1	expressed protein	None	1.95203	2.59953	1.22971	1.53625	0.985928	1.59048	0.754635	1.11506	1.25981	1.81405	1.32373	0.342182	0.285036	0.121886	0.134268	0.156876	1.02072	0.389043	2.62004	2.36989	38.1068	0.257018	0.294567	0.140853	0.407432	0.406526	1.46502	1.05564	0.16455	0.750373	0.589741	1.04721	0.293921	0.245092	0.87261	1.20452
Aco000284	0.893316	2.34e-13	lightyellow	serine carboxypeptidase-like 19	Alpha/Beta hydrolase fold	AT5G09640.1	SCPL19,SNG2	serine carboxypeptidase-like 19	LOC_Os11g24510.1	OsSCP56 - Putative Serine Carboxypeptidase homologue, expressed	None	52.4874	146.836	122.325	82.4211	26.7384	58.8757	53.8373	60.0769	35.825	40.0566	63.4819	11.6482	18.1717	23.2437	21.8998	22.1843	15.559	23.4274	64.3595	102.914	235.65	8.00394	24.5366	11.131	18.8698	54.958	43.5837	123.276	182.486	153.41	245.079	290.385	305.972	314.024	117.802	34.6027
Aco000285	0.701377	1.89e-06	brown	Protein kinase superfamily protein	Protein kinase domain	AT2G23770.1		protein kinase family protein / peptidoglycan-binding LysM domain-containing protein	LOC_Os11g35330.1	LYK, putative, expressed	None	0	0.26998	0	0.138815	0.18209	0.316652	0.0756188	0.150695	0.157678	0.196745	0.0693711	0.727568	1.00212	0.5754	0.638335	0.89721	0.771291	0.909029	0.119773	0	0.0632199	0.168626	0.138822	1.88021	0.343911	0.0129327	0.0341468	0	0	0	0	0	0	0	0	0.109502
Aco000286	0.935326	6.57e-17	yellow	Non-symbiotic hemoglobin	Leghaemoglobin	AT4G34360.1		S-adenosyl-L-methionine-dependent methyltransferases superfamily protein	LOC_Os11g35340.1	methyltransferase, putative, expressed	None	13.2041	16.1685	23.1055	37.8582	17.7127	15.3126	18.463	16.9204	15.7293	15.4329	14.7874	23.8479	21.674	22.4086	26.4853	24.4223	27.5582	23.8889	14.7442	14.6129	226.375	21.9986	19.933	26.8353	25.294	15.5386	12.9571	116.59	23.8597	16.3415	17.271	37.6379	23.2198	15.3183	112.676	20.9697
Aco000287	0.708992	1.3e-06	brown	hypothetical protein							None	70.1874	65.2916	76.8406	87.7323	105.483	78.5358	78.0922	78.3478	81.6224	61.5989	63.8461	156.156	123.844	124.981	122.092	149.649	101.788	100.68	62.8942	60.352	34.142	96.9155	107.794	106.93	86.4515	64.2044	46.6492	45.9205	72.4019	89.2944	85.7651	118.519	125.015	117.215	40.9036	73.5855
Aco000288	0.473931	0.00350164	grey60	Disease resistance-responsive dirigent-like protein family protein	Plant disease resistance response protein	AT5G42655.1		Disease resistance-responsive (dirigent-like protein) family protein	LOC_Os03g52920.1	expressed protein	None	0.569233	0.459399	0.679836	0.598152	0.583237	1.23712	3.08076	1.54199	1.98878	1.84898	3.2173	0.238504	0.458408	1.17326	1.09362	2.05692	1.52825	3.51944	1.01893	0.555467	0.327907	1.41339	1.42107	2.61985	4.02884	1.96713	1.75875	1.05564	0	0.16675	0	1.10881	0.0979738	0.061273	1.96337	1.97104
Aco000289	0.403161	0.0147657	brown	Long-chain-fatty-acid-CoA ligase		AT1G49430.1	LACS2,LRD2	long-chain acyl-CoA synthetase 2	LOC_Os11g35400.1	AMP-binding enzyme, putative, expressed	None	113.867	85.084	93.3012	87.9581	163.221	441.28	473.99	407.927	376.456	292.59	476.151	116.606	170.995	202.359	230.605	413.919	323.965	383.284	353.349	193.227	3.05404	87.5436	84.1993	121.775	281.232	155.499	136.356	50.9055	24.1888	51.609	58.9741	66.467	79.5547	3.43129	52.0294	11.4977
Aco000290	0.583046	0.00019019	brown	Protein kinase superfamily protein	PapD-like	AT3G13690.1		Protein kinase protein with adenine nucleotide alpha hydrolases-like domain	LOC_Os01g41870.2	protein kinase, putative, expressed	None	10.3803	8.63969	16.0192	14.2139	7.39733	9.00908	13.5877	12.254	5.24127	14.2348	6.6101	41.3305	51.9277	49.0337	42.2631	48.896	39.629	45.9971	15.7407	7.94991	45.1933	2.05743	1.42864	0.692338	0.769237	14.1333	21.5297	8.97298	7.24019	6.83673	2.44321	3.75763	2.64529	0.735276	8.39887	8.32217
Aco000291	0.877321	2.22e-12	brown	Replication factor C subunit	BRCT domain	AT5G22010.1	AtRFC1,RFC1	replication factor C1	LOC_Os11g36390.1	RFC1 - Putative clamp loader of PCNA, replication factor C subunit 1, expressed	None	138.687	123.952	143.565	137.665	167.832	158.093	158.429	155.628	128.746	125.123	140.435	204.638	213.861	200.676	217.983	215.453	168.937	185.479	162.319	119.182	56.9175	217.294	150.593	209.774	163.443	147.07	144.223	78.6455	99.8817	93.2964	114.747	136.137	163.126	92.6448	69.9179	106.327
Aco000292	0.880309	1.49e-12	brown	hypothetical protein		AT3G52110.2			LOC_Os03g07810.1	expressed protein	None	8.15782	2.05439	0.607957	1.31721	5.86903	3.77805	3.57212	2.93159	3.96281	4.00107	1.94438	35.9285	27.8263	32.6906	23.7316	31.1967	22.8042	26.3524	7.63622	2.19291	0.194303	6.54243	15.0485	32.5391	13.9649	5.58125	4.06854	0.469175	0.493649	0.750373	1.60072	0.123201	0	0.245092	0.327229	5.91312
Aco000293	-0.78304	1.66e-08	yellow	GTPase Der	P-loop containing nucleoside triphosphate hydrolase	AT3G12080.1	emb2738	GTP-binding family protein	LOC_Os11g41910.1	GTP-binding protein, putative, expressed	None	17.499	17.8511	22.4055	22.5792	24.7071	21.2656	24.2493	17.3725	23.0662	18.1873	18.8006	27.647	25.4907	22.5344	24.0604	24.1353	25.9065	20.9676	21.7721	14.2683	3.22094	27.8919	22.077	21.8208	20.7664	19.1227	14.5377	8.15192	14.8095	15.0908	14.912	18.049	19.2029	18.3206	7.30811	17.1371
Aco000294	0.817484	1.17e-09	brown	tRNA-specific 2-thiouridylase MnmA	tRNA-specific 2-thiouridylase	AT1G51310.1		transferases;tRNA (5-methylaminomethyl-2-thiouridylate)-methyltransferases	LOC_Os03g07850.1	tRNA methyltransferase, putative, expressed	None	11.4956	11.5154	13.3098	13.6265	20.4032	16.9731	21.0817	13.9219	21.7142	16.4759	18.3559	23.2122	19.8394	18.7565	21.2823	20.8078	21.3309	16.176	13.3834	12.0158	2.56262	18.6589	18.804	16.9913	13.1988	11.9208	13.997	6.86169	15.7968	13.4233	12.7215	12.8129	10.8751	8.14931	5.45381	10.4575
Aco000295	0.810875	2.03e-09	yellow	MATE efflux family protein		AT1G51340.2		MATE efflux family protein	LOC_Os03g11734.2	MATE efflux protein, putative, expressed	None	0.883615	0.839387	1.81163	1.40086	0.756483	0.413973	0.347593	0.406928	0.287071	1.10289	0.32707	2.35153	1.99373	1.67891	1.70031	1.20888	0.793682	1.63785	0.336119	1.25237	17.2832	0.520636	0.467732	0.323236	0.577451	3.564	3.83306	1.29023	6.74654	2.50124	1.85347	2.34082	2.15542	3.43129	1.41799	8.59593
Aco000296	0.396156	0.0167644	lightyellow	Zinc finger CCCH domain-containing protein	Ankyrin repeat	AT5G58620.1		zinc finger (CCCH-type) family protein	LOC_Os07g38090.2	zinc finger family protein, putative, expressed	TF__C3H	171.235	150.037	127.358	129.668	68.5809	80.2366	75.1216	79.1942	74.917	92.0999	73.7036	91.4342	104.175	109.306	95.6722	102.714	93.3709	174.485	95.202	91.9521	49.6175	59.0851	65.1685	71.6767	84.1523	136.788	84.9069	60.4063	95.6034	200.266	168.919	85.3167	101.501	148.219	68.8271	63.0733
Aco000298	0.735285	3.26e-07	salmon	MEI2-like protein 5	Nucleotide-binding, alpha-beta plait	AT1G29400.1	AML5,ML5	MEI2-like protein 5	LOC_Os02g48790.4	AML1, putative, expressed	None	68.5719	97.377	91.3497	83.4651	102.145	107.77	95.2812	86.9662	123.042	107.944	103.609	132.194	116.145	101.872	101.285	107.399	167.614	104.557	88.5578	63.6613	167.116	86.3232	82.1803	86.602	112.665	82.8181	91.8915	103.922	262.292	195.431	190.655	135.152	179.488	124.936	94.5691	221.797
Aco000299	0.656797	1.36e-05	lightyellow	Pollen Ole e 1 allergen and extensin family protein	Pollen Ole e 1 allergen/extensin	AT5G54855.1		Pollen Ole e 1 allergen and extensin family protein	LOC_Os02g21280.1	POEI30 - Pollen Ole e I allergen and extensin family protein precursor, expressed	None	93.6442	92.725	137.096	114.876	66.8952	63.7554	99.3991	69.9084	89.3685	100.808	99.5842	40.6786	41.0457	35.4522	34.2741	35.1862	47.8509	42.8648	76.3177	106.964	315.538	38.8988	39.5019	47.7808	41.7348	111.195	76.2406	64.8635	87.3759	173.336	162.6	160.161	130.011	197.544	65.1185	63.7303
Aco000300	0.657881	1.3e-05	lightyellow	homogentisate 1	Homogentisate 1,2-dioxygenase	AT5G54080.2	HGO	homogentisate 1,2-dioxygenase	LOC_Os06g01360.1	homogentisate 1,2-dioxygenase, putative, expressed	None	125.098	152.584	137.997	108.419	143.08	265.786	180.325	203.693	193.562	226.169	175.256	42.3078	59.655	96.1076	85.5005	67.561	115.834	130.597	164.569	198.424	223.328	69.8283	42.0203	51.0401	100.376	336.119	223.564	241.684	177.878	164.082	182.483	162.81	225.144	632.031	247.494	148.321
Aco000302	-0.486634	0.0026162	lightyellow	Ras-related protein Rab-25	Small GTPase superfamily, Rho type	AT5G60860.1	AtRABA1f,RABA1f	RAB GTPase homolog A1F	LOC_Os09g15790.1	ras-related protein, putative, expressed	None	11.3544	11.3571	10.4575	11.1795	16.2457	17.3914	17.8519	17.6544	22.6827	24.1016	14.0822	14.124	11.5384	14.5229	10.8439	17.2716	17.5152	14.619	13.1022	17.6232	12.1606	10.8835	7.28858	7.88534	6.59778	18.8625	20.1315	6.97898	9.21479	9.5881	10.2783	6.59126	3.33111	3.55383	6.54457	5.80362
Aco000303	0.54656	0.000563044	yellow	Acyl-coenzyme A oxidase	Acyl-CoA dehydrogenase/oxidase C-terminal	AT1G06290.1	ACX3,ATACX3	acyl-CoA oxidase 3	LOC_Os06g24704.1	acyl-coenzyme A oxidase, putative, expressed	None	38.9112	46.2472	43.466	34.1412	55.3894	58.4223	51.2131	67.8879	49.3374	47.865	44.1592	50.9843	45.5372	47.6398	45.6955	42.9699	33.32	37.966	49.1535	57.9721	94.4912	42.9514	50.8008	71.8214	84.1381	65.3091	39.8024	67.9718	38.011	41.3539	45.4943	58.3973	66.7201	100.426	74.4991	53.2728
Aco000304	0.824954	6.11e-10	brown	hypothetical protein		AT1G28530.2			LOC_Os02g01970.1	expressed protein	None	32.1452	25.386	31.656	35.2742	44.2634	38.9679	48.4901	35.7579	47.367	41.3223	42.0189	51.7211	49.6472	50.7009	49.5265	43.2041	55.8358	43.6643	38.8518	26.1048	23.6374	43.2672	36.7228	49.4096	33.7583	35.0496	34.0141	19.9986	23.037	25.5961	16.1757	33.4491	29.6861	26.2248	20.1791	25.4045
Aco000305	0.678839	5.34e-06	lightyellow	vascular plant one zinc finger protein		AT1G28520.2	ATVOZ1,VOZ1	vascular plant one zinc finger protein	LOC_Os05g43950.1	expressed protein	TF__VOZ	29.0993	43.1936	48.7962	40.4961	35.9799	33.7693	38.3667	32.8255	44.6501	57.8128	52.9843	33.4668	27.9755	28.544	27.7382	29.8831	36.0016	30.2146	31.0125	46.5665	83.6309	39.3204	39.0358	31.8724	33.3645	63.7498	71.7074	47.7386	76.022	74.3703	74.8128	56.2413	65.3485	73.9565	49.7388	35.9167
Aco000306	0.661295	1.13e-05	white	Optic atrophy 3 protein OPA3	Optic atrophy 3-like	AT1G28510.1		Optic atrophy 3 protein (OPA3)	LOC_Os01g14020.1	expressed protein	None	18.7053	16.5084	18.3432	21.8306	17.5721	16.149	14.7195	16.9004	15.7476	22.3612	15.6233	20.1398	16.6861	16.425	18.5128	16.6019	16.5734	15.4124	17.0886	20.0293	15.6774	29.134	34.9512	27.4432	20.6671	24.1438	34.0738	23.2828	20.2396	20.5102	20.0512	19.3426	16.0677	25.367	23.1242	15.0018
Aco000308	0.712015	1.12e-06	midnightblue	hypothetical protein		AT2G20562.1			LOC_Os01g11600.1	expressed protein	None	49.5868	38.9803	14.5419	23.8805	4.04635	7.59701	3.60011	9.78918	2.89677	2.07518	2.14604	7.1861	8.04545	6.15903	5.25266	5.60328	3.87372	9.69897	7.37691	7.13722	0.666784	3.55973	2.50458	1.25307	1.14073	2.89344	0.508229	0.879703	8.88569	16.7583	18.9559	25.9954	24.7874	9.49732	1.52707	15.3851
Aco000309	0.731578	4e-07	midnightblue	Two-component response regulator-like protein	Homeodomain-like	AT2G20570.1	ATGLK1,GLK1,GPRI1	GBF\'s pro-rich region-interacting factor 1	LOC_Os06g24070.1	myb-like DNA-binding domain containing protein, expressed	TF__GARP:G2-like	141.862	143.144	183.979	203.394	8.57075	10.0409	10.6713	9.12536	12.8512	7.80277	14.0522	2.32761	4.02811	2.84287	4.153	5.86591	3.33381	5.86114	60.4864	24.7122	10.6285	1.3299	2.70049	1.90458	2.65764	21.6914	2.64859	15.6001	64.9972	82.0408	75.6553	99.916	176.255	190.743	16.1433	16.7538
Aco000311	0.514805	0.00131573	lightyellow	WD-40 repeat family protein	WD40-repeat-containing domain	AT4G28450.1		nucleotide binding;protein binding	LOC_Os01g13730.1	WD domain, G-beta repeat domain containing protein, expressed	None	45.5809	43.2296	48.7665	51.1835	64.279	52.1729	57.0188	50.6924	54.7413	49.8132	49.6021	78.2415	74.0802	72.6073	73.2688	74.1895	63.8448	58.5929	47.19	44.1998	14.8787	59.2555	51.8458	45.5905	48.4098	41.9428	42.3416	25.6873	48.7067	51.0254	60.4063	89.6904	111.494	110.291	23.1242	41.8846
Aco000312	-0.649462	1.82e-05	yellow	hypothetical protein		AT2G20585.3	NFD6	nuclear fusion defective 6	LOC_Os01g13720.4	expressed protein	None	18.103	12.9155	14.0363	16.336	17.4349	15.629	21.405	16.5839	19.1095	17.8694	18.7148	17.9559	21.6814	23.2996	22.7558	19.368	16.9557	21.7602	20.1117	21.1779	1.82458	26.2105	26.0455	16.023	18.0935	11.3767	10.9858	6.74439	6.08834	13.5901	11.9633	20.6362	12.3447	23.6514	10.5804	7.22715
Aco000313	0.492464	0.00228008	lightyellow	30S ribosomal protein S8		AT4G29430.1	rps15ae	ribosomal protein S15A E	LOC_Os02g15610.1	40S ribosomal protein S15a, putative, expressed	None	24.8114	20.1601	20.7812	21.9927	27.4743	23.6727	30.9896	25.8973	23.6334	26.7954	29.8059	31.7645	29.2109	24.5197	28.2045	26.2237	24.0372	26.5714	26.8504	27.9746	7.79655	26.5123	22.9744	17.8057	21.8172	25.8511	29.9897	15.6587	26.328	21.2606	21.9047	41.642	30.8617	48.8346	15.2707	22.667
Aco000314	0.559754	0.000385809	lightyellow	hypothetical protein	Armadillo-like helical	AT1G30240.2			LOC_Os05g22990.1	expressed protein	None	29.5361	28.618	23.0648	28.2493	48.2882	50.6355	53.124	50.8189	43.7407	35.1093	47.4534	59.5529	52.5468	51.9033	49.3121	55.621	52.4402	45.0016	35.6435	24.7898	0.91841	50.0111	37.2865	34.6628	35.3473	17.3996	19.6141	6.56845	53.4787	65.2825	72.7908	70.8406	88.1764	88.7846	5.45381	25.7878
Aco000315	0.955311	1.43e-19	green	Plant protein of unknown function DUF247	Protein of unknown function DUF247, plant	AT1G67150.3		Plant protein of unknown function (DUF247)	LOC_Os06g06550.1	plant protein of unknown function domain containing protein, expressed	None	4.08516	5.72724	4.97532	2.89594	0.953004	2.05192	1.73457	1.56504	2.81042	1.66152	1.44316	0.283323	1.5037	1.23747	1.09708	0.91342	0.89245	1.23411	3.74407	10.6097	1.82923	0.455359	0.641037	1.32455	2.06815	1.90278	0.311238	6.97898	3.29099	7.33698	2.10622	1.47841	1.07771	0.367638	8.50795	45.9362
Aco000316	0.957153	7.1e-20	lightyellow	E3 ubiquitin-protein ligase sina		AT3G61790.1		Protein with RING/U-box and TRAF-like domains	LOC_Os02g19140.1	seven in absentia protein family domain containing protein, expressed	None	53.946	71.6734	59.2219	58.2992	34.4728	35.7884	41.1549	32.3245	41.0856	44.466	46.0958	27.9501	25.208	29.0069	23.2986	23.474	31.2621	37.5528	36.3092	36.869	42.2981	24.6548	21.2978	22.3438	22.4216	52.9694	34.8236	71.08	92.1479	118.892	120.644	124.002	159.599	235.962	78.3167	100.852
Aco000317	0.926043	5.98e-16	skyblue	Protein of unknown function DUF1442	S-adenosyl-L-methionine-dependent methyltransferase-like	AT3G60780.1		Protein of unknown function (DUF1442)	LOC_Os02g25780.1	expressed protein	None	0.757339	1.6968	0.400207	0.568123	0.48217	0.721734	0.152169	3.77028	0.560895	20.9234	0.851206	1.88839	1.29182	0.909789	1.29287	1.43039	1.07029	0.892725	0.304731	9.52999	10.5522	0.545622	0.642386	0.252994	0.727994	29.5882	51.1427	22.6377	0.329099	0.0833748	0	0.0616005	0.293921	0.428911	18.652	1.04027
Aco000318	0.893459	2.29e-13	skyblue	Ferric-chelate reductase	DOMON domain	AT3G61750.1		Cytochrome b561/ferric reductase transmembrane with DOMON related domain	LOC_Os01g48850.1	auxin-responsive protein, putative, expressed	None	0.268911	0.653265	0.203523	0.324276	0.61988	0.637637	0.174577	1.07004	0.260126	4.97177	0.17195	0.342432	0.817831	0.987246	1.07574	0.95783	0.522795	0.980085	0.571912	2.07804	1.69225	0.363934	0.566355	0.664177	0.386785	10.1001	12.4226	5.6301	0.329099	0.333499	0.252746	0.184802	0.0979738	0.428911	4.36305	3.17557
Aco000319	0.930742	2.03e-16	lightyellow	2-oxoglutarate 2OG and FeII-dependent oxygenase superfamily protein	Oxoglutarate/iron-dependent dioxygenase	AT4G16330.2		2-oxoglutarate (2OG) and Fe(II)-dependent oxygenase superfamily protein	LOC_Os06g06720.1	flavonol synthase/flavanone 3-hydroxylase, putative, expressed	None	8.79147	11.7309	11.0011	8.32167	5.91048	6.1288	7.2818	6.62254	7.19609	7.9669	7.65795	6.12357	5.37731	4.73806	5.68446	5.45332	5.59596	5.75222	4.58727	8.54941	11.6856	4.94626	5.61966	6.48342	5.02663	8.76178	8.28724	12.7264	12.5058	15.4243	17.945	19.589	24.7874	51.7757	14.8344	11.9905
Aco000321	0.711156	1.17e-06	salmon	2-oxoglutarate 2OG and FeII-dependent oxygenase superfamily protein	Non-haem dioxygenase N-terminal domain	AT4G21700.1		Protein of unknown function (DUF2921)	LOC_Os01g48620.1	expressed protein	None	33.0308	43.1845	18.8081	19.0149	25.5675	30.1418	62.8654	27.4635	33.8346	32.9775	48.0635	32.656	35.6777	30.071	29.5956	30.9759	27.8202	22.7205	71.4615	26.1736	12.3439	9.91317	13.4176	9.9449	11.3776	16.2297	50.3286	15.6587	79.6421	73.7033	103.457	49.8348	44.2841	62.5597	13.9618	24.2
Aco000322	0.648817	1.87e-05	skyblue	ubiquitin-conjugating enzyme 25		AT3G15355.1	PFU1,UBC25	ubiquitin-conjugating enzyme 25	LOC_Os05g48380.1	ubiquitin-conjugating enzyme domain containing protein, expressed	None	16.2273	23.5246	18.5923	15.6576	29.0225	31.6583	35.7622	37.9067	30.1908	49.0905	34.4977	46.4374	55.5194	61.6284	59.2619	58.1038	73.9321	81.3242	20.0601	31.4232	22.0164	87.4727	52.4366	43.4922	68.5158	65.4021	88.7285	106.62	23.2015	18.5926	11.7948	23.2234	25.7671	19.7912	93.8056	35.7525
Aco000323	0.586214	0.00017203	yellow	Protein kinase superfamily protein	Cyclic nucleotide-binding domain	AT2G20050.1		protein serine/threonine phosphatases;protein kinases;catalytics;cAMP-dependent protein kinase regulators;ATP binding;protein serine/threonine phosphatases	LOC_Os02g17970.2	AGC_PKA/PKG_like.1 - ACG kinases include homologs to PKA, PKG and PKC, expressed	None	130.879	110.318	191.243	177.222	127.19	113.308	157.946	107.12	149.812	150.179	172.237	97.4432	116.886	112.003	95.0715	97.5662	138.07	92.0412	127.563	157.663	241.395	52.2203	77.5735	73.1379	95.0297	88.9681	142.417	280.508	262.95	173.92	167.234	118.458	125.602	163.967	227.642	133.155
Aco000324	0.899638	8.71e-14	grey60	Protein kinase superfamily protein	Protein kinase domain	AT4G28880.1	ckl3	casein kinase I-like 3	LOC_Os01g51200.1	CK1_CaseinKinase_1.3 - CK1 includes the casein kinase 1 kinases, expressed	None	0.772206	0.701885	0.334385	0.700137	6.1442	1.64027	0.783885	1.30745	0.470805	1.05651	0.377582	8.05295	5.92222	5.26844	7.1311	6.47635	5.05391	5.51823	1.00734	0.625834	0.638964	5.90193	142.068	388.853	112.54	0.567837	1.50511	2.69776	0.658199	0.0833748	0.252746	0	0.195948	0	2.18152	1.04027
Aco000325	0.769791	4.07e-08	brown	casein kinase I-like 3	Protein kinase domain	AT4G28860.2	ckl4	casein kinase I-like 4	LOC_Os01g13060.2	CK1_CaseinKinase_1.1 - CK1 includes the casein kinase 1 kinases, expressed	None	0.135324	0.108667	0.0712925	0.166588	0.153597	0.158326	0.0482333	0.256468	0.123436	0.0932072	0.034222	0.848017	1.04116	1.46515	1.18933	1.762	0.619333	1.23489	0.121142	0.0894419	0	0.434545	2.30324	2.09979	0.643316	0.0250513	0.0506804	0.0586469	0	0	0	0	0	0	0.109076	0.0547511
Aco000326	0.906092	2.96e-14	grey60	Protein kinase superfamily protein	Serine/threonine-protein kinase, active site	AT4G28880.1	ckl3	casein kinase I-like 3	LOC_Os02g17910.1	CK1_CaseinKinase_1.4 - CK1 includes the casein kinase 1 kinases, expressed	None	0.072589	0.160508	0.0194659	0.0789467	2.62612	0.561963	0.272914	0.364112	0.164079	0.523921	0.118956	2.98868	2.78371	4.37726	3.43659	3.80379	0.642601	3.36086	0.41563	0.032243	0.033718	9.93339	61.3325	190.346	54.8643	0.140125	0.507772	0.117294	0	0.250124	0.168497	0.0616005	0.0979738	0.061273	0	0.602262
Aco000327	0.969852	1.99e-22	green	xyloglucan endotransglucosylase/hydrolase 26	Concanavalin A-like lectin/glucanases superfamily	AT4G28850.1	ATXTH26,XTH26	xyloglucan endotransglucosylase/hydrolase 26	LOC_Os02g17900.1	glycosyl hydrolases family 16, putative, expressed	None	0.136143	0.390685	0.172334	0.184719	0.237113	0.0469754	0.415128	0.235762	0.204278	0.299696	0.188974	0.192885	0.340548	0.401957	0.120251	0.548489	0.397521	0.325586	0.133769	0.0579017	0.222124	0.277262	0.206973	5.28177	2.19117	0.39176	0.576848	0.0586469	1.48095	0.917123	3.03295	0.184802	0	0.245092	0	24.419
Aco000328	0.60594	8.99e-05	black	Ribosomal protein L11 methyltransferase		AT4G28830.1		S-adenosyl-L-methionine-dependent methyltransferases superfamily protein	LOC_Os06g06730.1	methyltransferase-like protein 5, putative, expressed	None	12.3766	18.031	13.4919	11.4615	14.4592	13.6109	12.8041	12.4408	11.648	12.2866	12.3088	18.1054	15.9291	14.7214	16.2137	16.3394	15.9067	13.5226	11.6168	25.382	14.8787	13.4112	18.2508	19.3436	19.2186	14.6089	11.7083	22.9309	9.87298	6.83673	9.1831	16.8785	11.6589	12.8061	24.4331	20.6959
Aco000329	0.473577	0.00352968	green	basic helix-loop-helix bHLH DNA-binding superfamily protein		AT4G29100.1		basic helix-loop-helix (bHLH) DNA-binding superfamily protein	LOC_Os05g14010.1	ethylene-responsive protein related, putative, expressed	None	5.87207	6.75344	8.58715	7.40602	6.29311	7.15971	4.43442	5.41893	5.70133	4.00882	3.41462	21.9459	17.37	19.0573	18.4222	16.9276	15.7283	7.403	23.7776	10.5255	15.8346	6.92065	6.29607	6.64191	5.23983	4.15985	3.18213	9.96997	18.9232	24.4288	16.1757	11.5193	8.91561	8.82331	13.7436	30.1679
Aco000330	0.904036	4.21e-14	lightyellow	Thioesterase superfamily protein	HotDog domain	AT3G16175.1		Thioesterase superfamily protein	LOC_Os01g12910.1	thioesterase family protein, putative, expressed	None	17.9145	24.0891	20.1376	16.5015	9.28614	13.0779	11.907	11.8886	12.1473	13.1203	16.4967	13.1324	11.4256	9.77707	9.76016	10.2419	11.1204	9.72905	13.9052	15.0909	8.29134	8.17869	6.54687	6.51892	8.57754	21.9755	13.7358	6.09928	11.3539	21.5941	25.3588	36.7755	34.9766	63.969	8.50795	9.30769
Aco000331	0.706465	1.47e-06	midnightblue	hypothetical protein	Protein of unknown function DUF3119				LOC_Os05g33290.1	uncharacterized conserved membrane protein specific to cyanobacteria, putative, expressed	None	54.2214	53.288	73.4629	74.9362	38.6728	41.7434	49.4949	35.6271	52.7676	43.3759	59.3391	23.6963	24.1442	21.9566	19.6935	22.249	42.3603	22.28	42.8147	30.9764	33.7977	20.7721	18.1744	17.5688	21.428	34.9396	29.8529	15.952	59.0734	39.8531	44.9888	37.5763	27.7266	39.7662	18.4339	47.5787
Aco000332	0.742481	2.17e-07	lightyellow	alpha/beta-Hydrolases superfamily protein		AT5G25770.3		alpha/beta-Hydrolases superfamily protein	LOC_Os06g06770.1	OsPOP11 - Putative Prolyl Oligopeptidase homologue, expressed	None	62.2967	68.7855	88.8823	91.6155	46.726	53.1951	60.4164	48.6479	52.1557	46.2507	63.7749	59.058	67.6049	69.1226	68.4391	56.7865	72.2498	73.8204	51.3728	43.8269	31.9031	45.5348	34.2882	32.0908	43.6896	49.0105	42.7911	24.3385	72.8955	71.2854	74.3073	89.2592	90.3318	172.177	24.6512	62.6353
Aco000333	0.749064	1.48e-07	black	Class E vacuolar protein-sorting machinery protein HSE1		AT4G32760.2		ENTH/VHS/GAT family protein	LOC_Os01g12880.1	VHS and GAT domain containing protein, expressed	None	115.847	132.67	127.54	128.456	105.058	127.327	115.597	135.591	122.752	177.392	117.436	89.5662	86.1401	97.706	90.1224	94.4098	115.157	113.613	107.699	140.643	228.326	86.0214	100.847	102.537	103.923	200.253	216.933	352.644	175.41	181.257	208.347	168.477	219.755	208.818	299.523	188.399
Aco000334	-0.489236	0.0024612	yellow	Signal peptidase I	Peptidase S26	AT3G24590.1	PLSP1	plastidic type i signal peptidase 1	LOC_Os02g16709.1	peptidase, putative, expressed	None	25.9746	21.6287	21.517	27.1994	29.1569	22.6044	29.2968	19.8321	27.4681	23.1497	29.2041	29.8018	25.7905	24.6666	22.1392	25.9776	28.7578	24.1915	25.2845	15.1481	11.5165	17.44	17.2211	15.5241	20.5356	27.5014	21.5041	19.5881	32.0872	32.6829	32.2672	20.6978	18.713	20.8328	18.3248	20.0389
Aco000335	0.567405	0.000307602	midnightblue	Pentatricopeptide repeat-containing protein	Pentatricopeptide repeat	AT5G25630.1		Tetratricopeptide repeat (TPR)-like superfamily protein	LOC_Os01g12810.4	retrotransposon protein, putative, unclassified, expressed	None	21.5939	15.0899	29.5116	31.8957	16.1879	11.2122	12.1064	8.95885	14.4808	13.8474	17.516	21.3983	14.5918	13.0991	14.3783	13.0399	21.7391	10.6935	15.4724	11.8798	9.32482	9.53974	9.09405	13.0202	9.60494	10.0754	9.78246	6.80304	25.9989	22.1777	22.3259	7.76167	8.91561	8.76204	8.83517	15.0018
Aco000336	0.793563	7.78e-09	grey60	Subtilisin-like protease	Peptidase S8, subtilisin-related	AT5G19660.1	ATS1P,ATSBT6.1,S1P	SITE-1 protease	LOC_Os06g06810.1	OsSub49 - Putative Subtilisin homologue, expressed	None	35.328	33.1458	35.4183	36.9026	38.4753	34.0502	40.4802	32.3622	41.2144	40.1333	41.614	40.2266	40.0152	40.7363	38.1415	40.8706	39.5256	34.4575	34.7873	38.5785	41.8248	33.8956	43.4125	126.051	49.8756	30.0156	36.7825	56.8875	48.7067	33.6	31.4248	33.8187	32.0374	27.2052	49.4115	39.2018
Aco000337	0.977447	1.52e-24	yellow	NADP-binding Rossmann-fold superfamily protein	NAD(P)-binding domain	AT4G13250.1	NYC1	NAD(P)-binding Rossmann-fold superfamily protein	LOC_Os01g12710.1	oxidoreductase, short chain dehydrogenase/reductase family domain containing protein, expressed	None	73.6446	70.4908	74.3324	61.6079	51.7916	65.4257	64.3019	92.9682	65.4305	76.9673	82.849	33.8192	34.6236	36.021	35.5552	38.8296	40.0602	35.1177	57.2051	73.9741	1199.23	35.9264	45.6017	40.2143	50.5876	66.29	108.134	409.355	75.8574	78.7058	86.1021	67.6374	69.4634	150.977	376.531	38.7638
Aco000338	0.547925	0.000541842	greenyellow	Post-GPI attachment to proteins factor		AT1G16560.3		Per1-like family protein	LOC_Os05g13330.1	per1-like family protein, putative, expressed	None	103.222	95.7742	97.0623	95.3949	101.558	106.638	101.3	108.376	97.9485	146.824	97.372	133.679	119.847	121.492	124.607	134.971	143.808	139.204	98.5605	104.663	95.1542	144.178	118.95	119.61	114.641	131.637	196.641	131.956	128.02	154.077	173.468	140.326	133.44	131.553	128.383	120.89
Aco000340	0.804096	3.49e-09	brown	E3 SUMO-protein ligase SIZ1	Zinc finger, MIZ-type	AT5G41580.1		RING/U-box superfamily protein	LOC_Os06g06870.1	zinc finger protein, putative, expressed	TF__MIZ	42.3842	39.1647	37.0021	44.3078	88.4623	76.2875	89.9474	63.329	78.2395	64.6161	81.8658	135.321	120.37	95.9012	103.97	112.021	150.529	93.1584	56.7559	28.023	9.59461	101.215	90.8892	74.0168	58.9393	39.0995	49.6291	24.1039	121.602	82.9579	76.4978	51.8676	67.6019	62.0696	18.652	63.5661
Aco000341	0.808594	2.44e-09	lightyellow	Trafficking protein particle complex subunit 1 IC	Longin-like domain	AT1G51160.1		SNARE-like superfamily protein	LOC_Os01g33020.2	trafficking protein particle complex subunit 1, putative, expressed	None	45.634	34.6565	46.2768	45.3896	33.0795	35.0161	48.3414	29.668	39.6349	41.2918	59.3023	46.463	43.7017	41.7646	41.403	41.6289	53.0816	49.5678	40.8532	46.2705	53.1533	31.9797	53.1778	41.1671	33.0473	34.0161	43.446	37.8859	54.466	56.7782	57.7103	71.8262	61.3316	86.9464	39.4856	43.0891
Aco000342	0.920182	2.09e-15	lightyellow	Proline iminopeptidase	Alpha/Beta hydrolase fold	AT3G61540.1		alpha/beta-Hydrolases superfamily protein	LOC_Os06g06820.1	hydrolase, alpha/beta fold family domain containing protein, expressed	None	104.547	88.8643	101.369	113.656	102.69	114.586	90.1995	105.063	106.385	119.931	92.6276	99.6306	84.335	85.3123	83.726	83.0843	72.8011	87.2827	117.406	147.648	122.366	81.8218	81.6967	83.4796	88.8211	148.73	145.88	130.02	129.501	183.091	190.823	179.935	212.309	364.207	124.129	70.3004
Aco000343	0.687004	3.7e-06	black	DNA polymerase I		AT4G32700.2	TEB	helicases;ATP-dependent helicases;nucleic acid binding;ATP binding;DNA-directed DNA polymerases;DNA binding	LOC_Os12g19370.1	DNA polymerase I family protein, expressed	None	13.042	5.97099	6.07524	8.06042	28.743	28.7626	39.7996	33.2225	22.5535	27.9815	31.7375	81.2113	67.2214	55.3461	55.752	58.6837	56.4044	43.6562	23.5537	8.56914	4.78678	61.0486	111.932	114.746	36.4409	16.2819	40.6198	181.16	14.1513	7.83723	9.60435	6.16005	7.25006	6.31112	136.891	214.515
Aco000344	0.591164	0.00014675	brown	CAAX amino terminal protease family protein		AT5G60750.1		CAAX amino terminal protease family protein	LOC_Os06g30910.1	CAAX amino terminal protease family protein, putative, expressed	None	4.31168	2.30444	3.11672	2.73964	3.03773	2.35343	3.47783	2.74606	3.49485	3.01978	6.1734	6.17845	6.60628	4.93857	5.4189	4.28909	3.96227	3.77523	3.73963	2.9762	1.48402	6.14074	4.61934	2.85012	3.92622	2.28049	5.50799	1.52482	6.25289	4.25211	4.29668	3.01843	2.2534	2.20583	3.16321	4.32534
Aco000346	0.646335	2.06e-05	sienna3	hypothetical protein							None	0	0.0234666	0	0	0.556406	0.678439	0.955347	1.39073	0.181062	0.281524	0.654507	0.253052	0.424669	0.263388	0.23562	0.535624	0.266392	0.866381	0.304047	0.358471	0.187138	0.243386	0.297406	0.393663	0.924064	0.675362	0.562695	0.0586469	0	0.0833748	0	0.0616005	0.0979738	0	0.218152	0.328507
Aco000347	0.777239	2.48e-08	lightyellow	Ethylene-responsive transcription factor	AP2/ERF domain	AT4G23750.1	CRF2,TMO3	cytokinin response factor 2	LOC_Os01g46870.1	AP2 domain containing protein, expressed	TF__AP2/ERF:ERF	0.5232	0.470557	0.720774	0.600267	0.485195	0.464233	0.480166	0.535278	0.35661	0.289952	1.30707	0.416821	0.702013	0.386783	0.640989	0.359141	0.527691	0.642748	0.78144	0.676917	0	0.860189	1.01312	0.44533	0.867272	0.365285	0.710542	0.410528	0.493649	3.91862	4.97067	4.06563	3.723	2.57347	1.09076	0.766516
Aco000348	0.903486	4.62e-14	midnightblue	uncharacterized protein		AT4G01110.1			LOC_Os02g16030.1	harpin-induced protein 1 domain containing protein, expressed	None	30.0974	25.7387	39.7059	36.5539	8.61938	9.5321	12.3928	5.67825	11.2048	8.76774	15.025	5.98823	8.18145	7.76987	13.163	5.1546	7.78182	7.78017	14.5331	16.1667	1.49962	4.51847	4.45619	5.00061	5.75406	6.99044	4.96239	9.03162	4.77194	8.33748	8.42487	19.7122	12.9325	14.2766	8.28979	21.5719
Aco000349	0.720658	7.18e-07	lightyellow	receptor-like kinase 1		AT4G23740.1		Leucine-rich repeat protein kinase family protein	LOC_Os01g12390.1	inactive receptor kinase At2g26730 precursor, putative, expressed	None	374.214	332.592	328.874	290.181	92.8225	129.479	117.233	111.554	132.159	116.604	175.502	76.8285	85.0846	106.803	77.9208	97.7922	83.9902	147.634	199.107	255.174	366.958	78.4966	68.2243	53.284	58.511	86.2303	41.5374	134.008	253.407	400.699	343.061	297.962	247.874	441.288	145.071	114.758
Aco000350	0.54012	0.00067337	brown	hAT transposon superfamily		AT1G79740.1		hAT transposon superfamily	LOC_Os01g12280.1	hAT dimerisation domain-containing protein, putative, expressed	None	15.3944	20.0437	17.3941	16.1448	25.6567	29.2736	35.3748	22.5125	25.8658	19.3327	41.306	33.7252	34.7898	32.7337	26.5475	26.2591	31.8167	28.0246	22.3052	16.1028	14.0387	32.1849	27.0497	30.9888	31.5207	13.1536	12.3483	22.0512	46.8967	34.7673	26.3698	17.1249	18.0272	14.5217	18.2157	22.8312
Aco000351	0.917372	3.68e-15	lightyellow	Proline-rich cell wall protein-like Ubiquitin-associated/translation elongation factor EF1B protein		AT5G53330.1		Ubiquitin-associated/translation elongation factor EF1B protein	LOC_Os06g06530.1	proline-rich cell wall protein-like, putative, expressed	None	22.5236	28.5084	29.611	28.2662	24.8701	24.6626	23.9518	26.1904	23.2312	28.564	24.8424	30.435	26.5701	24.3924	23.7508	26.3462	25.974	22.7444	24.4467	35.7452	78.8046	22.0402	23.8808	23.9656	28.7	31.6681	34.6398	51.316	45.4157	62.948	72.6223	80.6967	80.1426	177.63	43.7396	54.9154
Aco000352	0.728345	4.77e-07	lightyellow	GDSL esterase/lipase	Lipase, GDSL	AT4G01130.1		GDSL-like Lipase/Acylhydrolase superfamily protein	LOC_Os06g06520.1	GDSL-like lipase/acylhydrolase, putative, expressed	None	257.804	276.956	277.008	219.497	268.425	372.117	266.383	390.261	342.076	373.354	284.462	169.564	158.661	184.394	177.218	204.208	169.214	185.35	353.352	587.061	1298.4	205.563	180.74	164.989	207.821	396.897	410.985	441.552	453.664	612.054	620.744	546.15	491.045	1379.07	423.216	288.1
Aco000353	0.600599	0.000107609	brown	Multidrug resistance protein ABC transporter family	P-loop containing nucleoside triphosphate hydrolase	AT3G59140.1	ATMRP14,MRP14	multidrug resistance-associated protein 14	LOC_Os06g06440.1	ABC transporter, ATP-binding protein, putative, expressed	None	5.75143	13.415	13.2185	13.0157	14.3671	30.3951	13.3129	41.0958	11.6808	21.2195	10.6231	66.8162	78.7773	68.7716	88.2755	113.379	68.9783	97.3479	4.10514	13.1419	62.1371	49.9623	55.4535	33.6784	21.3043	26.1705	32.3247	42.1085	2.46825	5.00249	13.6483	39.9171	83.5716	44.3004	40.7945	38.9828
Aco000354	0.919731	2.29e-15	brown	hypothetical protein		AT5G52950.1			LOC_Os01g12250.1	expressed protein	None	5.86954	2.92518	1.18512	4.26318	7.92404	8.53736	5.8886	7.70952	4.10802	6.5088	3.29219	44.7754	46.9237	44.8921	47.6557	41.0043	30.6955	35.6228	5.92424	1.30465	0.126026	24.4161	47.3439	45.9681	10.0441	2.47132	7.12322	0.410528	5.59469	2.58462	2.69596	0.800807	0.391895	0.245092	0.327229	4.27059
Aco000355	0.810853	2.03e-09	lightyellow	Lactoylglutathione lyase / glyoxalase I family protein		AT1G64185.1		Lactoylglutathione lyase / glyoxalase I family protein	LOC_Os06g06420.1	glyoxalase/bleomycin resistance protein/dioxygenase, putative, expressed	None	40.2386	38.3563	36.0864	35.6775	18.9016	22.7876	24.7195	19.9864	22.3447	20.4438	21.5368	22.9732	25.8834	27.8849	25.9635	23.6434	20.111	31.9953	26.9821	26.9883	5.83455	22.2944	18.4867	16.1885	18.8276	22.5378	13.9061	11.3189	20.4042	33.8502	37.5749	60.9845	72.5006	83.8827	12.1075	12.319
Aco000356	0.692213	2.91e-06	brown	rRNA-processing protein FCF1-like protein	rRNA-processing protein Fcf1/Utp23	AT2G46230.1		PIN domain-like family protein	LOC_Os06g06410.2	rRNA-processing protein FCF, putative, expressed	None	33.8926	28.5591	36.1244	38.9148	47.0085	34.0604	48.2444	42.0113	40.9261	40.7595	40.0723	54.651	47.8171	47.8121	48.7113	53.0843	47.9342	56.2507	34.344	39.973	24.893	50.307	43.4006	36.0786	38.6707	35.9946	36.831	27.564	45.7448	41.0204	32.52	59.5677	36.4462	39.2147	26.1783	32.0842
Aco000357	0.433231	0.00830598	yellow	TRICHOME BIREFRINGENCE-LIKE 26	PMR5 N-terminal domain	AT4G01080.1	TBL26	TRICHOME BIREFRINGENCE-LIKE 26	LOC_Os06g33330.1	powdery mildew resistant protein 5, putative, expressed	None	85.9928	121.974	106.259	76.8607	42.8104	51.8321	40.4578	52.8528	41.9523	31.4814	31.8295	82.5608	80.015	76.3686	96.6296	95.8984	77.2631	81.0976	43.0606	134.627	153.398	34.8352	36.6261	44.42	54.5289	53.2941	24.7742	153.538	96.9198	102.051	135.809	206.3	149.41	71.4443	181.612	25.8973
Aco000358	0.902063	5.86e-14	darkolivegreen	WRKY family transcription factor	DNA-binding WRKY	AT4G23810.1	ATWRKY53,WRKY53	WRKY family transcription factor	LOC_Os06g06360.1	WRKY113, expressed	TF__WRKY	64.7925	45.5587	1.24749	4.69057	11.189	30.6265	6.60496	28.6595	14.5313	6.82503	3.99485	1.57825	2.32561	0.31972	0.485421	2.76843	0.327438	0.2568	9.99525	4.21822	0.798281	2.21318	1.90485	1.48148	0.238484	0.113343	0.0484103	0.469175	2.46825	15.7578	8.42487	1.41681	9.11156	11.213	0.109076	4.32534
Aco000359	0.75886	8.16e-08	grey60	subtilisin-like serine protease 3		AT2G19170.1	SLP3	subtilisin-like serine protease 3	LOC_Os01g12110.2	expressed protein	None	28.2016	17.5539	24.2594	16.4094	6.50962	10.3876	1.17442	15.1428	1.23118	0.951211	0.342887	2.49788	3.69272	4.14112	10.584	7.38542	1.40812	5.21973	0.654491	43.6234	5.34012	44.7524	64.8949	106.38	114.432	30.8296	2.54832	74.8921	1.48095	0.16675	0	0.431204	0	0	80.9346	1.25928
Aco000360	0.838449	1.74e-10	yellow	spermidine synthase 3	Spermidine/spermine synthases family	AT5G53120.4	ATSPDS3,SPDS3,SPMS	spermidine synthase 3	LOC_Os02g15550.2	spermidine synthase, putative, expressed	None	61.0038	39.8015	126.818	109.486	157.516	147.295	183.655	155.794	180.82	168.639	208.013	134.853	113.676	106.641	151.106	121.196	118.775	97.6666	109.608	87.3016	733.046	130.533	103.245	116.698	137.296	157.125	166.124	205.205	96.5907	74.3703	54.3404	54.0853	49.1828	94.8506	201.464	32.3579
Aco000361	0.947142	2.33e-18	green	Long-chain-fatty-acid-CoA ligase	AMP-binding, conserved site	AT4G23850.1	LACS4	AMP-dependent synthetase and ligase family protein	LOC_Os01g46750.1	AMP-binding enzyme, putative, expressed	None	15.3262	12.5647	16.1374	13.895	3.30694	0.15977	0.0818428	1.84038	0.0461557	0.138246	0.017111	0.0598207	0.10238	0.286944	0.240756	0.188036	0.239384	0.362115	0.165841	0.120982	1.52914	1.40678	4.00317	40.0872	71.8394	0.215484	0.132345	1.46617	0.987298	3.25162	6.73989	11.8273	11.6589	4.35038	0.763534	217.252
Aco000363	0.466113	0.00416728	green	membrane-associated progesterone binding protein 4	Cytochrome b5-like heme/steroid binding domain	AT4G14965.1	AtMAPR4,MAPR4	membrane-associated progesterone binding protein 4	LOC_Os03g10790.1	cytochrome b5-like Heme/Steroid binding domain containing protein, expressed	None	16.8359	20.2253	22.3323	17.7914	14.5391	14.5971	14.1572	13.6399	11.7402	12.8372	15.3116	19.5465	18.5286	18.9292	22.0372	18.7534	17.5128	23.2611	17.8247	23.6594	17.3721	19.6585	18.4571	21.1493	22.7301	17.1334	20.6961	18.4738	8.39204	10.5052	14.0695	28.829	23.4157	26.6538	20.3973	31.0439
Aco000367	0.679706	5.14e-06	greenyellow	Galactosyltransferase family protein	Glycosyl transferase, family 31	AT1G53290.1		Galactosyltransferase family protein	LOC_Os06g06280.1	galactosyltransferase family protein, putative, expressed	None	23.0371	21.8582	24.5498	22.9436	17.2931	19.0606	18.2297	19.6441	19.1262	34.0643	17.39	16.8025	16.6701	18.7254	18.4742	21.9515	21.1826	22.8677	16.7026	22.117	30.7841	25.3727	20.7983	19.49	18.7923	30.8131	35.919	19.4708	17.4423	21.5107	19.6299	26.6114	25.1793	26.2861	23.8877	28.6896
Aco000368	0.979206	3.86e-25	yellow	GDSL esterase/lipase	Lipase, GDSL	AT5G45910.1		GDSL-like Lipase/Acylhydrolase superfamily protein	LOC_Os01g11620.1	GDSL-like lipase/acylhydrolase, putative, expressed	None	6.17076	12.6587	31.5328	23.3312	1.68176	2.61373	2.82806	5.7891	1.68473	6.62023	2.28615	2.09244	2.7192	2.14123	1.04749	2.31172	0.991883	2.84186	6.62822	26.3091	661.278	0.523669	0.794898	2.25472	3.91011	23.5326	9.06083	168.199	8.88569	12.2561	18.1135	27.9666	40.8551	28.1243	184.012	145.474
Aco000369	0.716081	9.09e-07	black	Isoamyl acetate-hydrolyzing esterase-like protein	SGNH hydrolase-type esterase domain	AT5G45920.1		SGNH hydrolase-type esterase superfamily protein	LOC_Os01g11570.1	GDSL-like lipase/acylhydrolase, putative, expressed	None	11.0404	21.0921	30.06	27.9339	13.1878	8.68687	12.4901	12.7247	19.8765	18.1275	16.9266	3.21552	3.40409	5.75406	8.24652	6.04792	4.31136	7.4242	11.1319	43.9608	23.8254	6.14026	5.33301	3.59408	3.55463	26.2989	19.1856	43.8092	16.6195	18.7593	14.7435	14.1681	9.01359	8.21058	51.9203	43.4176
Aco000370	0.552449	0.000476556	midnightblue	HXXXD-type acyl-transferase family protein		AT1G28680.1		HXXXD-type acyl-transferase family protein	LOC_Os06g06180.1	transferase family protein, putative, expressed	None	1.68038	1.10734	4.69122	3.9213	1.71614	1.43545	1.60355	1.37092	3.14064	2.99022	1.87656	0.3728	0.547516	0.801566	0.462865	0.283727	0.29822	0.625775	1.77512	4.17658	2.77966	0.53199	0.400574	0.0919142	0.0947718	1.62101	1.05139	1.70076	0	0.333499	0.252746	0	0	0.122546	1.8543	1.53303
Aco000371	0.859405	1.95e-11	midnightblue	Magnesium-chelatase subunit ChlI		AT5G45930.1	CHL I2,CHLI-2,CHLI2	magnesium chelatase i2	LOC_Os03g36540.1	magnesium-chelatase subunit chlI, chloroplast precursor, putative, expressed	None	25.7189	17.7067	27.5003	36.1387	17.2697	15.1421	13.1844	11.6501	18.0093	13.6493	10.469	4.14112	4.70232	5.93329	5.02597	4.95248	5.56473	5.69475	17.5878	11.5425	0.81895	9.12603	7.57259	8.61799	9.18057	14.1062	5.72856	2.99099	5.92379	9.5881	8.17212	11.0265	7.34803	7.65913	3.27229	5.52986
Aco000374	0.964238	3.47e-21	white	hypothetical protein							None	0.0462043	0.101266	0.0194659	0	0.0522301	0	0	0.150603	0	0.218606	0.017111	0.396163	0.448554	0.771974	1.38834	1.14481	0.624305	1.2846	0.0208158	0.0263615	0.738009	16.8682	224.99	118.051	15.4441	1.44473	0.810851	0.527822	0	0	0	0	0	0.122546	0.327229	0.438009
Aco000375	0.660669	1.16e-05	greenyellow	uncharacterized protein					LOC_Os01g11430.1	expressed protein	None	0.161709	0.13543	0.369801	0.256865	1.45579	1.23808	1.5326	11.6718	2.1027	26.9706	1.52127	10.4735	11.7625	15.9105	28.288	29.0058	30.7909	38.4677	0.484213	2.06815	0.949179	20.6068	37.4875	32.6498	50.4058	57.0202	64.3946	4.7504	0.658199	1.58412	1.93772	0.677606	0.391895	0.796549	3.81767	0.438009
Aco000376	0.871194	4.83e-12	greenyellow	Calcium-binding EF-hand family protein		AT1G53210.1		sodium/calcium exchanger family protein / calcium-binding EF hand family protein	LOC_Os02g14980.1	calcium-binding EF hand family protein, putative, expressed	None	25.9919	36.5331	5.79696	7.79089	61.6082	60.4061	18.3862	65.5028	79.4969	174.397	21.0444	16.7627	17.8061	21.119	33.4355	38.2345	99.3543	49.7148	23.5257	68.5272	9.48796	80.3934	89.8217	104.933	95.1265	125.181	313.141	85.6831	8.22749	2.25112	0.758238	1.23201	1.46961	0.122546	85.0795	70.2457
Aco000377	0.574605	0.000247273	greenyellow	Phospho-N-acetylmuramoyl-pentapeptide-transferase-like protein	Glycosyl transferase, family 4	AT4G18270.1	ATTRANS11,TRANS11	translocase 11	LOC_Os01g11260.1	phospho-N-acetylmuramoyl-pentapeptide-transferase, putative, expressed	None	9.97209	14.0386	15.7026	13.1442	30.9754	26.6606	29.0167	25.52	31.7846	42.0701	33.2189	17.8229	16.7403	16.5536	17.7177	15.0304	38.2943	13.4978	19.952	19.3997	12.6663	33.0069	33.8146	43.2416	41.7568	28.9353	55.803	32.6077	39.9856	27.5137	18.3662	12.5665	12.4427	13.0512	29.7778	16.8633
Aco000378	0.722129	6.64e-07	midnightblue	SOUL heme-binding family protein	SOUL haem-binding protein	AT1G17100.1		SOUL heme-binding family protein	LOC_Os01g11230.1	SOUL heme-binding protein, putative, expressed	None	20.2039	24.0892	71.4255	49.6985	11.813	5.16845	7.90417	7.13091	25.499	29.8095	22.1123	1.37418	1.37316	1.40429	2.56725	1.1912	2.12791	1.98303	7.33391	15.7084	18.5755	5.73677	9.2252	10.0071	9.16874	24.2109	25.8625	11.2016	1.81005	3.33499	2.35896	4.80484	4.70274	6.86258	13.5255	20.9697
Aco000379	0.834044	2.66e-10	grey60	hypothetical protein		AT4G18335.1			LOC_Os06g34850.1	expressed protein	None	0	0	0	0	0	0	0	0	0	0	0	0	0	0	0	0	0	0	0	0	0	0	0	1.61928	0.213963	0	0	0	0	0	0	0	0	0	0	0.0547511
Aco000380	0.534317	0.000788773	lightyellow	RING/U-box superfamily protein		AT1G78420.2		RING/U-box superfamily protein	LOC_Os02g14720.1	expressed protein	None	25.0888	34.0681	45.7888	34.223	33.5579	27.7262	43.3945	30.0295	44.1083	44.7079	63.4825	27.1022	31.7013	27.1002	20.411	21.63	37.3434	32.316	30.7081	26.4379	133.357	29.0524	16.9428	16.487	28.9211	37.2775	53.0012	38.0032	54.7951	44.1053	54.4246	47.5556	47.9092	106.676	41.3399	96.2525
Aco000381	0.871973	4.39e-12	brown	hypothetical protein	Herpesvirus UL139, cytomegalovirus	AT2G34580.2			LOC_Os02g14710.1	expressed protein	None	0.419016	0.051036	0.0231781	0.148457	0.891399	0.755161	0.521549	0.427958	0.292584	0.172367	0.34252	5.49523	5.7685	7.05884	6.18873	6.67008	1.58041	5.76246	0.684537	0.117209	0.0632199	4.48447	8.7987	2.50065	0.611964	0.114054	0.259367	0.0586469	0.16455	0.0833748	0	0	0	0	0	0.438009
Aco000382	0.918563	2.9e-15	yellow	Polyadenylate-binding protein	RNA recognition motif domain	AT1G53650.2	CID8	CTC-interacting domain 8	LOC_Os01g11120.1	CID11, putative, expressed	None	41.7506	46.0421	47.1968	37.8087	47.3397	52.5862	47.3964	71.6953	45.2062	74.3465	43.7002	54.6894	60.0395	65.2113	57.634	56.443	34.4958	50.7212	57.7026	82.0256	284.221	65.9118	49.9763	77.1521	88.1694	100.399	110.577	122.631	61.2125	47.607	45.9155	57.7197	42.2267	62.9887	123.583	44.7317
Aco000383	0.877427	2.19e-12	skyblue3	alpha/beta-Hydrolases superfamily protein		AT1G29120.1		Hydrolase-like protein family	LOC_Os06g06080.1	serine esterase family protein, putative, expressed	None	6.78444	7.85844	12.1323	10.2511	5.42533	4.08349	4.7064	24.3113	4.70849	39.6748	6.51853	3.31743	6.90563	10.5392	8.96482	7.03236	4.23096	5.15176	5.94952	9.48003	120.289	13.7105	33.1013	42.5627	58.6705	62.9591	121.53	70.8455	22.0497	14.0903	8.67761	18.7882	8.62169	7.59785	61.6281	53.3276
Aco000384	-0.588762	0.000158567	brown	WD-40 repeat family protein	WD40 repeat	AT1G29260.1	ATPEX7,PEX7	peroxin 7	LOC_Os02g14790.1	WD domain, G-beta repeat domain containing protein, expressed	None	60.6326	67.6051	49.6349	42.1304	17.8254	23.0605	16.7737	25.1074	25.5223	32.1962	15.7637	10.8182	10.5022	12.8968	12.3912	11.2092	11.2127	28.1983	38.8958	65.2298	36.4316	17.7118	17.595	24.3794	34.2156	59.5176	24.3713	22.6963	10.8603	35.6844	25.3588	31.6011	32.1354	41.972	36.2133	7.77466
Aco000386	0.971101	9.77e-23	green	myb-like transcription factor family protein	SANT/Myb domain	AT2G38300.1		myb-like HTH transcriptional regulator family protein	LOC_Os06g35140.1	MYB family transcription factor, putative, expressed	TF__GARP:G2-like	0.19549	0.208247	0.160879	0.180553	0.0218433	0	0.0140031	0.0213602	0.0512241	0.034708	0.0526271	0	0	0	0.018646	0.0160042	0	0	0.959906	2.37882	0.220016	0.0386061	0.0179161	0.344908	0.201932	0	0.0182084	0.351881	0	0	0	0.0616005	0.0979738	0	0.218152	10.4575
Aco000387	0.91412	6.91e-15	black	Protein kinase family protein	Serine-threonine/tyrosine-protein kinase catalytic domain	AT5G45840.1		Leucine-rich repeat protein kinase family protein	LOC_Os01g10900.2	MRH1, putative, expressed	None	13.9196	14.6991	18.5001	21.7674	23.9141	20.0466	17.2208	17.777	17.0293	50.7566	15.2494	42.8523	38.6166	34.3674	36.2753	35.7719	30.7617	27.8502	20.2771	14.8482	50.1291	34.4875	35.6003	61.8236	37.4663	70.4446	134.588	301.621	13.8222	10.8387	9.60435	12.3201	11.5609	11.213	286.652	26.8281
Aco000388	0.817969	1.12e-09	lightyellow	Mitochondrial substrate carrier family protein	Mitochondrial substrate/solute carrier	AT5G19760.1		Mitochondrial substrate carrier family protein	LOC_Os05g11780.1	mitochondrial carrier protein, putative, expressed	None	273.572	245.901	257.384	304.943	282.779	312.788	260.968	319.617	297.661	274.14	249.125	278.385	259.379	293.402	280.404	274.668	230.755	293.775	270.146	280.292	123.972	352.186	272.007	190.739	230.799	250.525	231.951	151.426	275.456	322.994	374.148	495.699	526.413	863.704	158.051	213.201
Aco000389	0.671162	7.46e-06	midnightblue	NADP-binding Rossmann-fold superfamily protein	NAD(P)-binding domain	AT4G18810.1		NAD(P)-binding Rossmann-fold superfamily protein	LOC_Os02g13970.2	Complex I intermediate-associated protein 30 domain containing protein, putative, expressed	None	43.2888	50.356	58.631	56.7087	32.1875	27.8464	42.1867	30.5885	28.2224	24.5637	46.2701	31.999	33.6359	33.5168	47.1772	32.2932	25.3334	35.1906	33.1869	30.3991	37.7499	43.4251	31.56	26.0193	30.5777	30.1097	30.9383	32.4317	46.2385	28.0973	35.8057	40.9027	39.6794	37.1314	31.0867	34.1099
Aco000390	0.64518	2.16e-05	salmon	Protein kinase superfamily protein		AT4G32300.1	SD2-5	S-domain-2 5	LOC_Os02g13965.1	lectin protein kinase family protein, putative, expressed	None	0.486691	0.595635	0.156581	0.106719	0.23432	0.780898	0.408588	2.91595	0.241804	0.83705	0.586796	0.298055	0.249517	0.308907	0.179176	0.314988	0.491671	0.466096	0.188711	0.809194	0.668052	4.09499	3.655	3.01932	1.41755	0.404898	2.026	0.703763	5.59469	4.83574	13.227	0.739206	0.391895	0.306365	0.545381	1.91629
Aco000391	-0.712017	1.12e-06	brown	Nucleotide/sugar transporter family protein		AT1G06470.1		Nucleotide/sugar transporter family protein	LOC_Os06g05980.1	transporter family protein, putative, expressed	None	50.2739	49.9388	42.065	39.2047	32.3055	38.6747	41.1268	40.0604	39.4787	50.3154	41.2191	20.3853	24.2352	22.3516	19.6988	21.2306	16.9011	17.0755	38.8525	62.5986	85.5532	29.8826	34.0252	30.3102	29.4472	51.5922	72.9471	66.6815	46.2385	44.6055	58.9741	37.1451	26.5509	9.80368	62.937	42.4321
Aco000392	0.829095	4.21e-10	brown	BES1/BZR1 homolog 4		AT1G78700.1	BEH4	BES1/BZR1 homolog 4	LOC_Os06g35900.1	BES1/BZR1 homolog protein, putative, expressed	TF__BES1	41.7179	34.9754	25.3654	27.3116	23.2955	33.4249	30.6937	33.1644	25.3264	30.5717	29.7194	55.5209	56.2696	58.6952	51.4817	56.5849	49.9481	55.8994	39.8663	43.5639	26.4753	53.0517	39.6729	45.1248	37.2698	37.908	27.1255	33.3114	20.7333	27.8472	30.5823	23.4082	22.24	24.2028	31.6321	33.1792
Aco000393	0.798926	5.2e-09	lightyellow	Small heat shock protein C2		AT1G06460.1	ACD31.2,ACD32.1	alpha-crystallin domain 32.1	LOC_Os04g36750.1	hsp20/alpha crystallin family protein, putative, expressed	None	0.746653	1.17076	0.553858	1.14458	0.833512	0.855141	0.958148	1.52189	1.02351	1.3131	2.45285	0.534163	0.635032	0.370687	0.736323	0.629643	0.448273	0.811751	1.70347	2.14395	0.542866	3.36369	2.65902	0.842776	1.40756	0.78525	4.26399	0.703763	1.6455	3.83524	3.1172	3.20323	4.40882	8.21058	0.545381	0.657013
Aco000395	0.958231	4.64e-20	lightyellow	Transcription elongation factor-like protein	Transcription elongation factor 1	AT5G46030.1			LOC_Os02g04160.1	transcription elongation factor 1, putative, expressed	None	220.454	303.283	318.395	294.158	197.881	293.553	345.971	275.961	310.694	252.545	330.936	120.736	146.269	174.278	163.806	143.686	164.031	203.117	236.938	235.328	206.189	106.948	135.842	167.285	203.553	276.48	173.149	162.804	381.426	799.231	833.725	1010.93	975.035	2135.67	165.796	199.02
Aco000396	0.944884	4.67e-18	black	UDP-glucose 4-epimerase	NAD(P)-binding domain	AT1G78570.1	ATRHM1,RHM1,ROL1	rhamnose biosynthesis 1	LOC_Os03g17000.3	NAD dependent epimerase/dehydratase family domain containing protein, expressed	None	28.0428	17.7101	13.7853	18.4446	25.2237	23.1676	19.2146	25.294	19.1398	44.7489	14.6328	29.4218	31.7899	49.9226	42.1938	47.0958	26.5093	42.6332	19.3595	31.2822	42.6584	43.2432	50.5408	39.6934	21.8854	26.5774	99.8697	682.063	7.40474	4.66899	15.249	3.38803	1.46961	0.857822	589.884	14.7281
Aco000398	0.925778	6.34e-16	black	WD repeat-containing protein-like protein	WD40-repeat-containing domain	AT3G15354.1	SPA3	SPA1-related 3	LOC_Os05g49590.1	suppressor of phythchrome A, putative, expressed	None	36.4343	34.2428	64.8695	39.9126	13.2612	18.3634	14.1954	16.4724	14.1894	10.1353	12.987	7.37518	9.34355	9.91873	8.66179	7.77264	4.80898	6.8058	21.1193	299.342	335.645	25.0467	13.9739	8.39623	7.98082	8.19475	5.35348	895.304	22.0497	8.00398	7.66663	7.39206	7.25006	4.59548	863.993	8.32217
Aco000399	0.645893	2.1e-05	brown	Protein kinase superfamily protein		AT1G53050.1		Protein kinase superfamily protein	LOC_Os01g10430.1	protein kinase family protein, putative, expressed	None	54.3756	52.06	61.0188	63.6601	93.1146	86.3771	70.8182	84.2583	77.3727	69.2093	63.9156	86.5346	81.4924	84.9147	82.0331	74.9775	70.4224	79.7631	70.124	49.7534	52.1978	79.3326	64.5425	64.1532	61.8414	49.9958	45.3202	58.0604	45.9094	48.8576	57.2891	73.3046	69.7573	70.7091	58.9012	51.3018
Aco000401	0.81947	9.87e-10	white	Protein of unknown function DUF616		AT1G28240.1		Protein of unknown function (DUF616)	LOC_Os01g19870.1	hydrolase, acting on carbon-nitrogen, putative, expressed	None	0.660809	0.438424	0.344669	0.714481	9.01032	6.7373	1.62191	14.336	1.97536	3.06367	1.18684	2.83847	1.92255	0.706085	1.19295	0.863117	0.953172	1.02187	2.04232	0.461784	1.6838	1.52903	54.9703	9.25006	5.86102	1.67345	3.03563	4.28122	0	0.250124	0.0842487	0.492804	0.489869	0.61273	3.81767	0.438009
Aco000402	0.48348	0.00281548	brown	Thioredoxin-related transmembrane protein	Thioredoxin-like fold	AT5G11640.1		Thioredoxin superfamily protein	LOC_Os01g10340.1	expressed protein	None	16.6761	17.2966	20.0934	18.2079	17.9136	19.281	19.4754	18.634	16.659	15.563	19.4121	24.436	22.3001	21.7569	22.6443	22.7163	21.6437	21.4656	17.0234	22.548	13.6732	21.752	18.9258	18.5158	17.1634	19.5258	18.1314	20.9369	19.0878	16.675	23.0841	21.9914	16.0677	12.9899	23.5605	21.4624
Aco000403	-0.567959	0.000302529	yellow	B3 domain-containing protein		AT4G31640.1		transcriptional factor B3 family protein	LOC_Os01g52514.1	B3 DNA binding domain containing protein, expressed	TF__B3:REM	20.2105	27.5732	20.2371	22.3598	27.9311	20.2312	23.335	24.066	23.429	18.0306	21.5159	26.2953	26.2022	27.2382	27.2076	30.6193	28.547	27.8656	30.0871	21.9807	5.84043	25.0192	24.7202	25.6222	28.2242	17.2532	11.7659	14.1339	33.4036	51.6924	33.0255	29.3834	27.0408	19.7299	11.9984	14.8923
Aco000404	0.8145	1.5e-09	black	2-oxoglutarate 2OG and FeII-dependent oxygenase superfamily protein	Non-haem dioxygenase N-terminal domain	AT1G35190.1		2-oxoglutarate (2OG) and Fe(II)-dependent oxygenase superfamily protein	LOC_Os01g09300.3	oxidoreductase, putative, expressed	None	8.84379	12.3995	13.9087	12.0702	6.88549	6.20551	4.77021	16.9466	5.71653	8.23988	4.75477	9.65563	8.53415	8.08071	8.92919	7.37627	5.0866	6.67865	6.38766	8.84667	19.7754	8.82906	6.98188	5.69151	6.69087	13.1034	11.2179	33.1941	9.21479	9.00448	12.9743	19.7122	20.4765	17.7692	33.7046	27.7588
Aco000405	-0.597714	0.000118439	yellow	40S ribosomal protein S24-2	Ribosomal S24e conserved site	AT5G28060.1		Ribosomal protein S24e family protein	LOC_Os02g13530.1	40S ribosomal protein S24, putative, expressed	None	95.3802	56.5041	83.4311	103.022	120.771	89.6686	98.6124	103.934	104.649	102.207	90.0842	95.9652	92.7421	98.3915	98.7066	90.1496	78.3688	87.3254	97.9471	97.4564	32.0164	143.439	102.391	58.2567	65.998	81.3245	95.7031	48.2077	79.4775	68.951	52.7397	90.7376	48.693	92.8286	47.3391	72.4905
Aco000406	0.556928	0.000418902	yellow	hypothetical protein					LOC_Os05g44810.3	OsIAA18 - Auxin-responsive Aux/IAA gene family member, expressed	None	8.51279	3.66457	7.34049	7.0269	18.8909	14.5689	10.4043	14.1425	13.2284	19.6234	14.4295	31.0838	32.2866	18.8979	23.1218	18.5568	21.4054	11.7948	17.4875	6.89245	57.5304	21.7373	18.9057	10.5078	14.9341	17.0735	46.6338	32.1385	26.8216	32.933	23.3369	30.8003	16.9495	54.0428	30.3232	42.4321
Aco000407	0.79553	6.72e-09	greenyellow	hexokinase 1	Hexokinase, N-terminal	AT2G19860.1	ATHXK2,HXK2	hexokinase 2	LOC_Os01g53930.1	hexokinase, putative, expressed	None	0.166649	0.265877	0.24844	0.125797	0.167196	0.209562	0.119806	1.02882	0.2957	2.10745	0.39478	0.404389	0.304932	0.32408	0.305828	0.188911	0.224575	0.297093	0.298925	0.200769	1.89413	0.364515	0.576896	0.435744	1.01318	2.30676	6.89444	1.34888	0.16455	0.250124	0.673989	0.862407	0.78379	2.45092	1.30891	4.21584
Aco000408	0.84488	9.21e-11	greenyellow	hypothetical protein							None	0.0462043	0.0745025	0.14857	0.0381558	0.05888	0.248596	0.192002	0.257218	0.174216	1.48661	0.424579	0.177086	0.328771	0.279987	0.401792	0.22128	0.282058	0.279964	0.281861	0.201472	1.2914	0.264769	0.43591	0.189424	0.554611	2.63183	3.91346	0.821057	0.329099	0.0833748	0.168497	0.308003	0.391895	2.69601	0.545381	0.547511
Aco000409	0.938029	3.25e-17	yellowgreen	Eukaryotic aspartyl protease family protein		AT1G64830.1		Eukaryotic aspartyl protease family protein	LOC_Os07g34920.1	aspartic proteinase nepenthesin precursor, putative, expressed	None	1.13848	1.93349	1.83019	6.98198	1.12595	0.646047	0.492922	6.47141	0.79034	21.054	0.602526	2.14463	5.20688	18.6119	67.8082	87.6364	297.977	598.305	1.74135	2.13287	2.73373	1.82196	3.68268	8.4421	24.4843	60.0904	44.4757	20.1745	8.39204	3.00149	8.67761	0.985608	2.2534	1.96074	27.8144	2.02579
Aco000410	0.907395	2.36e-14	skyblue3	Profilin	Profilin	AT2G19760.1	PFN1,PRF1	profilin 1	LOC_Os06g05880.1	profilin domain containing protein, expressed	None	200.904	158.159	212.036	225.314	144.371	166.538	144.469	195.741	169.16	318.019	149.868	142.184	137.122	162.692	160.011	167.474	131.437	170.878	179.359	293.008	496.437	115.86	118.219	105.92	115.602	369.09	520.897	307.427	231.851	261.463	235.981	219.667	144.217	246.134	320.793	234.061
Aco000411	0.450054	0.00588506	brown	dual specificity protein phosphatase 1	Protein-tyrosine phosphatase, active site	AT5G56610.1		Phosphotyrosine protein phosphatases superfamily protein	LOC_Os06g05870.1	dual specificity protein phosphatase, putative, expressed	None	53.3343	98.0965	74.8969	56.587	60.3373	77.7282	71.9188	71.1752	59.6783	51.4723	85.5841	106.197	111.649	98.0493	89.8114	108.173	117.248	93.4198	76.2586	96.8211	90.9777	71.5118	70.2605	104.585	124.614	47.9093	49.0897	60.3477	60.8834	66.95	80.289	91.7848	94.9366	65.317	60.3192	130.581
Aco000413	0.913089	8.39e-15	lightyellow	phosphofructokinase 3		AT4G26270.1	PFK3	phosphofructokinase 3	LOC_Os01g09570.1	6-phosphofructokinase, putative, expressed	None	130.638	146.42	164.343	173.925	158.161	115.56	148.416	130.406	159.564	161.936	145.196	117.984	107.125	104.961	132.729	114.482	153.742	108.399	118.786	138.81	96.4528	107.189	98.3982	102.799	126.774	153.385	179.734	94.1869	371.224	448.39	395.21	304.122	327.624	535.097	89.2243	159.764
Aco000414	0.943745	6.55e-18	brown	DNA repair protein RadA-like protein		AT5G50340.1		ATP-dependent peptidases;nucleotide binding;serine-type endopeptidases;DNA helicases;ATP binding;damaged DNA binding;nucleoside-triphosphatases	LOC_Os06g05820.1	OsLonP2 - Putative Lon protease homologue, expressed	None	14.6192	10.3685	11.2373	12.8442	23.8811	20.4501	24.7161	19.0309	18.24	15.2904	22.4867	53.1579	47.3939	47.3904	49.1087	56.9431	33.4753	38.725	21.4333	6.51584	3.11728	53.3072	40.609	21.6557	18.3116	12.9637	14.4314	3.51881	19.2523	16.5916	15.3333	17.3713	13.9123	18.0755	3.70859	14.7281
Aco000415	0.993641	7.71e-34	black	Inositol oxygenase		AT1G14520.1	MIOX1	myo-inositol oxygenase 1	LOC_Os06g36560.1	inositol oxygenase, putative, expressed	None	0.281334	0.528457	4.54185	10.6703	0.780289	1.50873	0.825886	2.69893	0.214859	0.706032	0.410597	0.162883	0.318205	0.258191	0.288358	0.737915	0.522719	0.866114	1.4711	2.7846	40.6597	0.125859	0.103486	1.44123	3.25946	1.016	1.17188	190.954	0.822749	0	0	0	0	0	177.685	71.943
Aco000416	0.535336	0.000767312	lightyellow	HXXXD-type acyl-transferase family protein	Transferase	AT3G13700.2		RNA-binding (RRM/RBD/RNP motifs) family protein	LOC_Os06g05790.1	transferase family domain containing protein, expressed	None	69.3819	65.7837	63.8018	54.1498	62.7522	69.4841	66.7266	65.4679	62.6299	59.0284	58.1708	79.852	85.9076	83.7088	86.0946	83.3783	82.2179	76.6003	67.2146	64.8635	73.3797	73.6167	60.0472	57.0092	59.8692	65.0395	53.4662	48.0905	71.25	70.0348	84.4172	81.4359	71.2269	125.732	49.6297	77.5823
Aco000417	0.651148	1.7e-05	black	Pollen-specific protein SF21	Alpha/Beta hydrolase fold	AT5G56750.1	NDL1	N-MYC downregulated-like 1	LOC_Os02g13150.1	pollen-specific protein SF21, putative, expressed	None	6.91554	6.8715	5.65855	7.5792	11.1579	11.0253	15.4402	11.3079	11.295	12.6035	16.2665	18.1391	17.8681	12.5763	16.5675	14.6488	27.5711	14.0453	7.16943	6.93175	23.1089	12.1043	8.74295	7.65409	9.39051	10.8255	15.5645	30.0272	10.2021	10.8387	6.15015	2.52562	1.46961	1.22546	30.3232	18.6154
Aco000418	0.951406	5.77e-19	black	hypothetical protein		AT2G03630.1			LOC_Os07g20270.1	expressed protein	None	8.23976	10.404	5.23133	10.0107	6.64828	8.93487	9.302	9.49037	7.80254	5.38302	8.11763	7.9006	10.6858	10.7341	11.9222	8.11742	9.34867	11.5411	7.79358	10.636	18.5371	6.60534	5.20179	8.0483	8.95724	6.51762	4.44898	94.5974	5.59469	5.41936	2.61171	8.50087	7.44601	6.67876	91.2968	7.93891
Aco000419	0.854428	3.38e-11	greenyellow	BRISC and BRCA1-A complex member	von Willebrand factor, type A	AT4G32960.1			LOC_Os06g05720.1	expressed protein	None	76.2503	62.2805	98.8973	101.385	83.4886	78.6081	89.1742	205.708	86.8506	306.559	86.4442	99.4522	112.006	120.079	136.009	145.752	219.331	198.046	83.7831	89.7914	171.339	167.455	230.914	279.009	378.586	643.453	638.331	96.2982	93.1352	106.803	105.479	126.589	107.869	177.937	102.641	62.7448
Aco000420	0.801201	4.37e-09	greenyellow	hypothetical protein							None	0.0255657	0	0.0475284	0.0598688	1.94258	0.741851	0.502258	31.8346	0.18329	37.6327	0.258152	8.66801	10.9211	16.1698	21.0548	23.2089	42.3454	26.3961	0.279479	0.180992	0.0615388	26.0761	50.2429	63.0644	83.3058	72.5871	153.793	1.81805	0.329099	0	0	0	0	0.061273	2.2906	0
Aco000421	0.991552	9.49e-32	yellowgreen	Protein of Unknown Function DUF239		AT5G56530.2		Protein of Unknown Function (DUF239)	LOC_Os07g38590.1	carboxyl-terminal peptidase, putative, expressed	None	0.0255657	0.0267639	0.0389319	0.029461	0.0433865	0	0.0311182	0.0429088	0	2.03933	0	0.180261	3.21695	9.08824	9.2115	16.894	30.9474	39.019	0.0498207	0	0.03161	0	0.0520806	0.161079	0.290484	1.44269	4.61789	1.34888	0.16455	0	0	0	0	0	1.8543	0
Aco000422	0.741929	2.24e-07	lightyellow	Cysteine synthase 2.5.1.47	Cysteine synthase K/M	AT2G43750.1	ACS1,ATCS-B,CPACS1,OASB	O-acetylserine (thiol) lyase B	LOC_Os06g05690.1	cysteine synthase, chloroplast/chromoplast precursor, putative, expressed	None	70.7641	74.0053	77.7793	74.5951	63.5991	68.9316	63.9332	63.2496	63.4623	53.5386	63.4372	58.7102	64.0928	64.4573	63.065	66.2141	44.5686	68.9258	79.9132	80.1236	50.3045	67.6148	60.7981	48.8187	59.3359	66.9407	46.8938	51.4333	81.2876	91.212	98.3182	92.6472	92.3893	93.3801	53.1201	72.4905
Aco000425	0.592438	0.000140811	skyblue	Mitochondrial substrate carrier family protein	Mitochondrial substrate/solute carrier	AT5G64970.1		Mitochondrial substrate carrier family protein	LOC_Os03g09110.1	mitochondrial carrier protein, putative, expressed	None	1.79343	1.62847	1.62413	2.03964	1.61258	1.85921	1.69349	1.97361	2.31783	4.23984	2.35541	0.890643	1.02511	1.12841	1.15844	1.06865	0.912079	0.984795	1.40761	1.68215	1.95903	12.4788	3.43867	1.18372	1.02281	2.39414	6.72718	8.09327	3.78464	2.41787	2.69596	1.41681	0.979738	2.02201	7.52626	1.09502
Aco000426	0.850534	5.13e-11	lightyellow	Transmembrane 9 superfamily member	Nonaspanin (TM9SF)	AT3G13772.1	AtTMN7,TMN7	transmembrane nine 7	LOC_Os06g37160.1	transmembrane 9 superfamily member, putative, expressed	None	253.603	255.558	289.577	244.606	117.274	120.538	108.434	134.536	107.279	147.303	104.287	135.051	116.226	125.906	124.637	136.469	125.944	125.488	114.374	152.123	195.729	130.407	96.4327	101.277	98.4331	152.1	203.194	245.789	249.293	344.922	403.888	352.293	372.888	371.192	219.898	209.533
Aco000427	0.487911	0.00253908	lightyellow	Mini-ribonuclease	Ribonuclease III domain	AT1G55140.1		Ribonuclease III family protein	LOC_Os05g25400.1	RNA binding protein, putative, expressed	None	17.2302	11.9537	16.429	14.7423	12.1317	10.9617	10.3607	10.4977	10.8965	10.3159	8.95222	9.2664	9.42874	8.2648	9.27121	8.71089	11.2963	8.85013	10.7808	9.71403	2.79653	9.29898	10.5681	6.88463	7.29753	8.16472	6.92149	4.51581	11.8476	16.2581	13.8168	20.7594	13.2265	12.4997	7.08995	9.9647
Aco000428	0.704824	1.6e-06	greenyellow	hypothetical protein		AT1G48200.1			LOC_Os06g05670.1	expressed protein	None	6.41824	6.08484	7.52755	7.31454	16.9612	12.6642	12.2038	13.3505	11.8046	21.4371	8.65661	11.9832	10.38	10.5282	11.0584	10.2918	11.3389	12.1758	11.3029	20.7359	13.6775	14.6004	18.9353	14.5146	14.2819	31.8817	23.6066	9.67674	3.94919	8.42085	9.6886	15.3385	12.6386	13.4801	10.4713	8.48642
Aco000429	0.901015	6.97e-14	yellow	cytokinin oxidase/dehydrogenase 1	Cytokinin dehydrogenase 1, FAD/cytokinin binding domain	AT1G75450.1	ATCKX5,ATCKX6,CKX5	cytokinin oxidase 5	LOC_Os02g12780.1	cytokinin dehydrogenase precursor, putative, expressed	None	0.0494933	0.0275694	2.37038	0	0.0804232	0.0479383	0.185157	0.25656	0.155005	0.0478479	0.0673432	0.0150875	0.0275421	0.0155922	0	0.0628073	0	0.193817	0.0208158	0.121685	28.1372	0.109206	0.051584	0.0446041	0.174454	0.380353	0.49672	19.9399	2.9619	0	0.0842487	0	0	0	19.1974	0.109502
Aco000430	0.67319	6.83e-06	white	Vacuolar-processing enzyme	Peptidase C13, legumain	AT1G08750.1		Peptidase C13 family	LOC_Os02g12740.1	GPI-anchor transamidase precursor, putative, expressed	None	32.1394	39.6102	33.9682	27.3118	34.4117	40.6467	30.137	50.2095	26.8552	42.4026	23.0544	57.0137	49.6198	55.6671	53.7215	65.8771	37.4052	50.4844	35.995	65.161	50.2307	65.529	94.1485	76.5728	55.3043	58.0362	57.287	67.0334	19.9105	19.0928	23.0841	54.8245	52.416	31.3105	63.9187	36.4095
Aco000431	0.99308	3.24e-33	green	Allene oxide synthase	Cytochrome P450	AT5G42650.1	AOS,CYP74A,DDE2	allene oxide synthase	LOC_Os02g12690.1	cytochrome P450, putative, expressed	None	0.336573	0	0	0	0.0455802	0	0.0171151	0.0213139	0	0.0159493	0	0.074735	0.0157653	0.0600208	0	0.0310304	0.0153615	0.277377	0	0.153225	0.225913	2.27683	0.158406	0.298859	0.294613	0.0380866	0.0341468	0.175941	0	0	0	0	0	0.183819	0.327229	43.4724
Aco000432	-0.606075	8.95e-05	lightyellow	Ribosomal protein L18ae family		AT5G57060.1			LOC_Os05g08854.1	expressed protein	None	12.1756	10.6733	8.58772	8.41943	18.0611	16.2637	16.5215	14.3332	17.5952	11.139	18.9359	15.2678	12.6843	13.3488	12.1855	14.805	14.7749	10.304	16.9566	12.4023	20.4451	17.8452	15.0282	14.3534	12.1719	7.29065	6.2705	13.958	17.2777	9.00448	8.08787	6.16005	6.76019	1.5931	14.0708	21.3529
Aco000433	0.736699	3.01e-07	brown	FACT complex subunit SSRP1-A	High mobility group box domain	AT3G28730.1	ATHMG,HMG,NFD,SSRP1	high mobility group	LOC_Os01g08970.1	SSRP1-like FACT complex subunit, putative, expressed	TF__HMG	104.839	92.7565	116.174	129.741	185.836	139.588	143.794	158.002	168.502	196.576	136.655	254.056	198.495	203.714	219.675	228.433	222.414	185.218	140.954	141.05	149.059	221.793	166.843	151.954	144.18	147.956	250.446	104.157	152.044	152.159	134.882	112.791	91.4095	74.8143	97.9504	96.0335
Aco000434	0.867898	7.23e-12	lightyellow	Protein of unknown function DUF1664		AT1G27000.1		Protein of unknown function (DUF1664)	LOC_Os05g08980.2	expressed protein	None	111.206	131.728	156.582	143.714	116.208	121.33	100.074	142.166	119.418	149.136	104.164	136.612	112.819	116.348	127.585	134.197	114.781	117.918	116.67	188.087	361.957	175.349	195.506	163.033	174.5	190.748	194.574	225.028	137.893	205.269	264.457	392.95	487.224	664.199	233.532	190.37
Aco000435	-0.622473	5.04e-05	yellow	hypothetical protein							None	23.8379	13.8788	21.2842	28.0963	24.9038	24.7907	35.0504	19.6109	26.1941	21.7245	34.1217	24.4016	24.6484	20.0064	21.54	22.0631	26.0161	16.5134	24.6388	17.3805	4.9389	36.3684	28.8379	18.3736	15.4144	15.6653	20.0316	7.74139	30.2772	27.7638	27.7178	26.7962	17.8312	25.3058	7.41718	9.8552
Aco000436	0.993488	1.15e-33	green	WRKY DNA-binding protein 72	DNA-binding WRKY	AT5G15130.1	ATWRKY72,WRKY72	WRKY DNA-binding protein 72	LOC_Os06g05380.1	WRKY73, expressed	TF__WRKY	0.309357	0.125538	0.21322	0.166588	0.264407	0.254203	0.123231	0.235997	0.0713234	0.159227	0.139756	0.030175	0.0138423	0.0611949	0.0321567	0.0793005	0.0573311	0.0159522	0.338858	0.122388	0.286611	0.337821	0.671827	0.327571	0.626697	0.189311	0.189835	0.0586469	0	0.0833748	0.0842487	0.0616005	0	0.061273	0	16.3706
Aco000437	-0.544578	0.00059514	lightyellow	Domain of unknown function DUF1995	Domain of unknown function DUF1995	AT5G27560.1		Domain of unknown function (DUF1995)	LOC_Os06g05390.1	expressed protein	None	22.0199	24.4589	20.7599	24.0925	20.4773	22.6771	24.127	16.9879	19.5623	13.2938	21.9715	17.1019	20.9602	17.8236	22.2356	21.6051	25.1953	22.0935	25.3162	18.4618	1.98601	18.6737	14.8332	19.073	21.657	12.446	6.87435	9.32486	7.56929	7.75386	9.94134	10.4105	11.8548	7.23021	10.035	26.0615
Aco000438	-0.469032	0.00390694	lightyellow	Protein NRT1/ PTR FAMILY 4.6	Proton-dependent oligopeptide transporter family	AT1G69850.1	ATNRT1:2,NRT1:2,NTL1	nitrate transporter 1:2	LOC_Os06g38294.1	peptide transporter PTR2, putative, expressed	None	0.77212	1.0262	0.817465	0.948686	4.56009	6.08978	9.19685	7.36832	7.15935	9.6777	14.5186	16.844	14.4739	9.64881	14.4479	11.2824	19.2674	11.5246	5.50929	12.082	22.3776	9.45567	3.76882	3.04294	3.9668	14.4772	9.78756	12.1986	2.13915	1.41737	1.01098	0.677606	0.685816	1.28673	13.7436	1.97104
Aco000439	0.965486	1.92e-21	darkgreen	Outer membrane protein porinVoltage-dependent anion channel protein 2 Outer mitochondrial membrane protein porin Voltage-dependent anion channel protein	Eukaryotic porin/Tom40	AT3G01280.1	ATVDAC1,VDAC1	voltage dependent anion channel 1	LOC_Os01g40570.1	outer mitochondrial membrane porin, putative, expressed	None	0.984141	0.160508	0.281973	0.49634	2.58184	2.95117	4.37903	2.89094	3.25108	3.84075	3.8074	7.10204	5.90902	5.5475	6.70267	6.17276	4.11887	5.14154	3.71473	1.50399	0.0307694	88.8341	69.5264	30.9114	8.75265	4.34295	3.14909	1.11429	0.658199	0.833748	0.842487	0.246402	0.0979738	0.122546	1.63614	0.930769
Aco000440	0.847303	7.19e-11	brown	nuclear factor Y	Histone-fold	AT5G43250.1	NF-YC13	nuclear factor Y, subunit C13	LOC_Os01g08790.1	histone-like transcription factor and archaeal histone, putative, expressed	TF__NF-Y:NF-YC	0.951191	0.364727	0.163738	0.760006	1.11824	1.04119	0.665633	1.43791	0.405439	1.25299	0.501888	3.69993	4.22639	6.03093	4.45321	4.6827	1.47258	5.91495	1.38441	0.226428	0.126026	3.42367	6.95509	2.14799	1.0275	1.3153	1.08102	0.117294	0.16455	0.16675	0.0842487	0	0	0.183819	0.545381	0.657013
Aco000442	0.894302	2.02e-13	darkolivegreen	Arabinogalactan peptide	Arabinogalactan peptide, AGP	AT5G53250.1	AGP22,ATAGP22	arabinogalactan protein 22	LOC_Os01g40880.1	hypothetical protein	None	15.1222	12.5156	0.322858	1.49678	0.91128	3.12657	0.948818	7.28443	1.77659	0.644581	0.696453	0.280322	0.654764	0.432051	0.387522	0.957572	0.442348	0.0387634	1.14281	1.51552	0.124759	0.172786	0.192074	0.0446041	0.0578623	0.289619	0.0984954	0	1.48095	6.66998	10.2783	0.985608	3.42908	4.35038	0	3.55882
Aco000443	0.609713	7.9e-05	black	Heat shock 70 kDa protein		AT1G79920.1		Heat shock protein 70 (Hsp 70) family protein	LOC_Os01g08560.1	DnaK family protein, putative, expressed	None	160.377	159.927	268.832	311.918	320.115	184.288	240.151	165.461	318.326	283.543	222.995	242.971	219.725	235.298	403.886	252.809	260.846	226.907	172.601	207.756	223.351	300.89	299.306	198.031	173.356	379.223	247.838	527.763	187.916	222.694	152.743	230.509	308.226	302.75	475.136	153.741
Aco000444	0.592149	0.000142135	green	sulfate transporter	Sulphate anion transporter, conserved site	AT3G15990.1	SULTR3;4	sulfate transporter 3;4	LOC_Os06g05160.1	sulfate transporter, putative, expressed	None	12.8832	17.527	7.7691	9.34107	1.04333	8.99252	4.43163	11.6302	3.24307	1.10008	2.67456	0.847305	0.6692	0.323075	0.855776	1.7153	0.456129	3.6404	1.82494	4.20995	17.2992	1.45201	0.511903	0.231322	0.566796	2.06755	0.211254	10.8497	36.0364	26.4298	15.1648	10.7801	6.07437	2.20583	10.5804	38.3805
Aco000447	0.536344	0.000746603	lightyellow	DNA repair protein XRCC1	BRCT domain	AT1G80420.2	ATXRCC1	BRCT domain-containing DNA repair protein	LOC_Os06g05190.1	BRCA1 C Terminus domain containing protein, expressed	None	33.7596	42.6403	40.0326	34.8914	41.7001	35.8573	38.6921	36.8285	37.9043	32.9691	35.5292	40.4792	40.3609	39.8179	42.1182	39.752	40.3332	33.6412	36.73	38.6463	18.8512	39.7574	42.5016	32.4034	30.4922	33.0811	31.3796	27.6227	35.8718	41.1038	49.8752	67.083	50.5545	48.2831	23.2332	36.1905
Aco000448	-0.765615	5.33e-08	yellow	subtilisin-like serine protease 2	Peptidase S8, subtilisin, Asp-active site	AT1G04110.1	SDD1	Subtilase family protein	LOC_Os03g02750.1	OsSub25 - Putative Subtilisin homologue, expressed	TF__FAR1	35.4933	40.6385	35.3659	34.841	45.6209	46.2638	37.6375	41.4768	44.8204	40.991	35.0518	46.1629	46.014	47.8081	42.5982	42.1904	45.1316	45.038	37.7087	32.1912	17.6971	48.9016	36.9676	43.376	45.3928	36.2732	38.3501	18.1805	44.9221	39.7698	44.9888	43.182	46.4396	36.7025	19.9609	40.7896
Aco000451	0.923661	1.01e-15	plum1	subtilisin-like serine protease 2	Peptidase S8/S53 domain	AT1G04110.1	SDD1	Subtilase family protein	LOC_Os03g02750.1	OsSub25 - Putative Subtilisin homologue, expressed	None	66.6518	31.3782	17.9996	20.9132	68.5056	39.26	6.45963	11.3276	4.62427	4.8501	0.636748	1.07616	1.813	3.53764	1.03311	0.580755	0.251259	0.332797	131.857	80.5335	6.68676	0.243386	2.02588	15.2405	21.7808	18.7626	8.61462	16.949	3.78464	5.25261	6.73989	3.75763	1.95948	0.919095	13.8527	6.13213
Aco000455	0.460798	0.00468	lightyellow	RING/U-box superfamily protein		AT4G32600.1		RING/U-box superfamily protein	LOC_Os02g54624.1	zinc finger family protein, putative, expressed	None	48.32	50.2344	48.2834	48.1621	62.9745	55.6219	73.6437	55.2488	70.1912	74.9489	88.1804	59.1079	51.7103	45.7032	48.0327	50.6482	77.9962	47.3121	63.7418	73.4345	113.65	60.3527	59.5792	70.6163	70.8415	49.6019	89.7858	80.7568	106.135	135.734	117.527	70.7174	77.4973	79.3485	75.5898	45.8267
Aco000456	0.604593	9.41e-05	yellow	Transmembrane protein	Protein of unknown function DUF92, TMEM19	AT5G19930.2		Protein of unknown function DUF92, transmembrane	LOC_Os01g08290.1	transmembrane protein, putative, expressed	None	31.9546	23.7016	24.3025	22.4248	24.0649	18.7163	18.4656	16.5562	16.3841	18.071	16.737	31.2883	30.2299	28.496	27.3705	26.0734	14.6292	17.5078	24.4655	27.1685	40.975	19.5369	20.8168	16.4023	20.6738	21.2351	24.5704	35.54	27.4798	12.2561	18.619	23.1618	14.3042	20.5877	35.2316	28.9633
Aco000457	0.888415	4.83e-13	yellow	hypothetical protein		AT2G35658.2					None	8.78272	7.78022	11.3588	6.66887	2.70853	2.12512	2.33142	2.78559	2.82439	11.5005	3.93619	1.79117	2.18878	1.80256	2.06258	2.0132	1.6729	2.1549	2.18187	12.5685	81.061	5.12572	9.31141	8.00846	13.3311	18.0046	38.2729	58.8228	15.7968	8.08735	9.1831	11.5809	3.91895	11.9482	64.2459	10.0742
Aco000458	0.533561	0.000805018	lightyellow	protein arginine methyltransferase 10		AT1G04870.2	ATPRMT10,PRMT10	protein arginine methyltransferase 10	LOC_Os06g05090.1	methyltransferase domain containing protein, expressed	None	48.752	25.641	36.4541	46.1655	43.8833	36.2774	45.9835	36.6149	46.9284	39.5928	46.8699	36.3715	35.9271	35.7889	32.5677	32.6968	36.0295	30.5145	37.6858	22.4423	4.90474	66.1494	41.9878	22.2642	19.7712	20.1841	28.8075	11.4361	37.3528	51.9425	45.1573	57.9661	54.6694	76.3462	12.1075	21.0792
Aco000459	0.863202	1.26e-11	salmon	Acyl-protein thioesterase	Alpha/Beta hydrolase fold	AT5G20060.2		alpha/beta-Hydrolases superfamily protein	LOC_Os01g07960.1	acyl-protein thioesterase, putative, expressed	None	48.2421	37.1736	15.3821	28.1951	21.2158	11.9466	8.71137	6.70488	2.93725	4.28219	4.21331	11.4615	7.67199	3.3875	7.9534	7.44949	4.84037	3.8223	12.4757	0.918154	0.319061	9.10052	8.48494	7.20655	6.34814	9.44047	6.73199	0.234588	96.0971	107.97	67.9887	37.8227	30.8617	20.4652	0.218152	8.76018
Aco000460	0.677797	5.59e-06	brown	D6 protein kinase like 2	Serine/threonine/dual specificity protein kinase, catalytic domain	AT2G26700.1	PID2	AGC (cAMP-dependent, cGMP-dependent and protein kinase C) kinase family protein	LOC_Os01g07940.1	AGC_PVPK_like_kin82y.3 - ACG kinases include homologs to PKA, PKG and PKC, expressed	None	2.81884	0.776312	0.728146	0.478793	1.95771	3.27157	0.78077	2.07792	1.44638	0.90082	0.898783	8.48449	6.70738	4.82524	5.20032	3.54976	3.27393	3.17606	9.98942	1.83725	0.221283	4.59817	6.13078	6.82596	8.15899	0.569561	0.773859	0.586469	0.822749	0.917123	0.505492	3.08003	2.15542	0.245092	0.654457	0.821267
Aco000461	0.726024	5.4e-07	yellow	Ran BP2/NZF zinc finger-like superfamily protein		AT5G25490.1		Ran BP2/NZF zinc finger-like superfamily protein	LOC_Os02g10920.2	zinc finger family protein, putative, expressed	None	0	0	0.125392	0	0	0	0.0140031	0	0.0200993	0.0159493	0.017111	0	0.0136998	0	0.0807712	0.0312879	0	0.108254	0.0252527	0.332812	2.504	0.0997343	0.0179161	0.278632	0.840456	0.65643	0.0182084	0	0	0.583624	0.758238	0.924008	0.685816	0	0	0.0547511
Aco000462	0.820826	8.78e-10	yellow	NADH pyrophosphatase	NUDIX hydrolase	AT5G20070.1	ATNUDT19,ATNUDX19,NUDX19	nudix hydrolase homolog 19	LOC_Os06g04910.1	hydrolase, NUDIX family protein, expressed	None	40.728	34.6398	49.8525	46.2598	35.852	33.2561	34.5593	38.3922	40.8026	46.9094	34.9415	34.8312	30.7763	29.9764	29.717	29.4884	31.1515	27.837	35.1561	43.5524	214.938	30.1692	29.3825	31.6817	32.7827	44.3709	44.0173	46.3897	38.5046	54.5271	66.3037	69.6702	65.9364	136.578	50.9386	39.4756
Aco000463	0.811276	1.96e-09	yellow	hypothetical protein		AT1G15400.3			LOC_Os01g07890.1	expressed protein	None	0.994192	3.70157	8.08073	5.22076	1.43381	3.23911	2.70546	2.97582	1.40467	4.40746	2.20676	1.0837	1.18623	1.16404	1.15007	0.642326	1.18473	1.56384	3.21313	25.5812	57.8497	1.81252	4.86882	0.757719	1.44646	27.2732	5.0719	27.3881	2.9619	5.83624	4.63368	14.2297	32.5273	30.8816	35.8861	17.0824
Aco000464	-0.413355	0.0122175	black	Alba DNA/RNA-binding protein	DNA/RNA-binding protein Alba-like	AT2G34160.1		Alba DNA/RNA-binding protein	LOC_Os06g40040.1	protein of unknown function domain containing protein, expressed	None	53.1803	52.0759	51.4818	52.2678	37.9206	44.4199	43.9098	43.7326	41.3359	50.5286	59.0446	54.4933	45.9707	45.0255	49.0293	42.1801	30.3785	40.3447	66.3574	75.8211	51.3943	64.035	58.2983	46.5574	57.4272	46.503	82.0412	22.6377	10.2021	29.6814	29.5713	43.1204	51.0443	73.834	22.4697	12.976
Aco000467	0.853814	3.61e-11	lightyellow	F-box family protein	Leucine-rich repeat, cysteine-containing subtype	AT2G25490.1	EBF1,FBL6	EIN3-binding F box protein 1	LOC_Os02g10700.1	OsFBL7 - F-box domain and LRR containing protein, expressed	None	40.194	64.0822	43.2044	41.7223	37.2664	40.1981	39.4554	40.7672	40.0599	46.0601	45.7995	29.917	30.9488	33.3549	33.4772	29.8632	35.0947	33.7598	34.8106	49.2479	38.2455	32.1831	33.9852	47.3142	58.6158	53.1664	52.9311	93.6591	89.186	98.8825	103.879	76.5694	106.987	157.227	97.4051	55.2986
Aco000468	0.892514	2.64e-13	midnightblue	allergen-related		AT2G30370.1	CHAL,EPFL6	allergen-related	LOC_Os01g60900.1	expressed protein	None	6.46188	16.3649	11.9508	12.0978	0.0430865	0.0234877	0.0339199	0.0861452	0	0.162623	0.017111	0.148854	0.212121	0.13949	0.168107	0.0316482	0.148872	0.224191	0.0668843	0.0263615	0.221697	0.619813	0.244651	0.221759	0.597485	0.366099	0.521095	0.234588	1.3164	2.16774	1.43223	1.90962	2.54732	2.02201	0.327229	0.164253
Aco000469	0.824563	6.32e-10	yellow	hypothetical protein		AT3G15780.1			LOC_Os01g29740.1	expressed protein	None	5.53788	7.06545	7.92774	7.51532	2.55717	2.62503	3.04403	4.30739	3.31662	4.10349	3.62073	2.73465	2.43025	2.89409	2.72971	2.51195	1.96211	2.60657	3.82358	6.81644	18.53	5.05129	4.1239	4.4253	5.55901	3.88286	4.94329	9.3835	9.05024	7.67048	5.64466	9.42488	5.68248	11.7644	10.3622	4.59909
Aco000470	0.797454	5.82e-09	yellow	Tetratricopeptide repeat TPR-like superfamily protein	Tetratricopeptide repeat-containing domain	AT4G17940.1		Tetratricopeptide repeat (TPR)-like superfamily protein	LOC_Os06g40440.1	expressed protein	None	128.235	144.015	108.673	95.1307	19.4526	52.3406	26.6843	34.6612	24.6028	23.9836	21.3831	24.0988	28.9785	42.3367	35.0545	29.068	12.656	25.4406	75.1372	33.291	355.211	22.9289	32.8037	35.6003	38.2021	74.5822	14.6693	75.1853	147.601	99.7162	81.7212	91.6	31.4496	28.4307	77.5532	30.2774
Aco000471	-0.385935	0.0200843	yellow	Peroxidase superfamily protein		AT4G32320.1	APX6	ascorbate peroxidase 6	LOC_Os08g41090.1	peroxidase precursor, putative, expressed	None	17.3101	13.1095	13.5859	17.3171	8.77822	9.53429	13.3665	8.52268	10.055	7.48982	11.4084	8.62058	12.7176	15.1064	13.8812	12.9472	7.42903	15.349	11.8199	9.28868	3.62053	13.4657	10.6397	9.12997	9.95664	7.07323	3.71082	5.98198	6.41744	4.33549	5.13917	10.0409	9.6994	14.0315	5.34473	19.2724
Aco000472	0.722173	6.63e-07	midnightblue	Pyridoxal biosynthesis lyase PdxS	Pyridoxine biosynthesis protein	AT5G01410.1	ATPDX1,ATPDX1.3,PDX1,PDX1.3,RSR4	Aldolase-type TIM barrel family protein	LOC_Os07g01020.1	SOR/SNZ family protein, putative, expressed	None	30.9065	37.2604	43.5014	17.5198	5.30776	9.5997	3.50211	7.15697	9.39946	7.90147	9.99985	2.30468	4.69275	11.1189	7.67264	3.5329	0.729398	6.01173	2.31123	26.8196	26.4108	4.4029	0.366728	0.165047	0.243276	4.62778	0.228086	19.0602	7.89839	9.33798	9.09886	3.57283	2.05745	1.16419	22.7969	10.0742
Aco000473	-0.406538	0.0138762	yellow	Isoamyl acetate-hydrolyzing esterase-like protein		AT3G11210.1		SGNH hydrolase-type esterase superfamily protein	LOC_Os11g48070.1	GDSL-like lipase/acylhydrolase, putative, expressed	None	55.9223	60.7169	54.9699	54.9738	72.6212	62.5189	77.5799	57.2435	92.1809	91.0828	88.7928	65.2075	57.7448	60.8059	59.3684	59.1282	50.2028	46.2895	58.5117	92.9603	21.7635	80.9008	59.0228	49.9756	48.6208	78.6292	73.1656	62.5176	44.4284	48.7743	48.2745	53.6541	63.8789	49.2635	65.4457	33.1792
Aco000474	-0.528794	0.000914544	yellow	methyltransferase family protein	Nicotinamide N-methyltransferase-like	AT5G01470.2		S-adenosyl-L-methionine-dependent methyltransferases superfamily protein	LOC_Os03g61140.1	expressed protein	None	23.5518	33.2692	25.7612	24.9698	27.7125	35.2312	26.7533	32.2597	25.4058	27.6544	25.3826	29.4441	32.5213	34.7347	32.4662	35.464	17.5701	23.865	30.1328	40.8577	6.58605	32.2633	21.5942	23.6544	27.0709	37.6861	29.1878	24.0452	26.1634	24.3454	26.1171	27.597	21.8482	14.0928	26.6146	32.3579
Aco000475	0.77756	2.42e-08	lightyellow	High mobility group family	High mobility group box domain	AT3G51880.2	HMGB1,NFD1	high mobility group B1	LOC_Os09g37910.1	HMG1/2, putative, expressed	TF__HMG	456.153	468.136	531.034	398.831	279.982	379.081	421.634	338.12	385.8	320.818	478.657	197.876	244.753	219.624	178.659	232.184	293.307	216.722	415.241	407.427	1499.64	166.089	122.075	107.315	178.238	231.383	255.102	386.659	713.652	713.521	734.564	819.164	812.888	1316.33	397.147	501.301
Aco000476	0.763981	5.92e-08	brown	RNA polymerase II C-terminal domain phosphatase-like protein		AT4G21670.1	ATCPL1,CPL1,FRY2	C-terminal domain phosphatase-like 1	LOC_Os01g63820.1	double-stranded RNA binding motif containing protein, expressed	None	43.9048	39.8278	43.5632	39.9032	60.1064	53.1608	74.9508	51.8082	61.6736	61.9114	71.2565	63.9312	69.5881	66.2554	60.2654	72.2009	82.4423	65.2439	55.1327	47.7319	29.644	109.539	102.694	65.0323	63.3902	47.7363	64.322	39.528	50.0231	35.4343	27.0438	28.7058	29.784	26.2248	34.2499	39.0376
Aco000477	0.811857	1.87e-09	greenyellow	Carbohydrate-binding-like fold	Immunoglobulin-like fold	AT5G01260.2		Carbohydrate-binding-like fold	LOC_Os05g37450.1	starch binding domain containing protein, putative, expressed	None	106.008	51.7769	204.051	243.555	168.261	91.8818	174.782	140.518	208.689	462.337	224.344	100.095	119.443	169.65	221.954	119.095	190.349	208.815	111.678	74.0163	103.161	162.763	301.199	137.6	76.1901	432.712	741.204	168.141	343.909	247.706	170.267	137.739	179.586	446.68	164.487	107.641
Aco000478	0.836854	2.03e-10	lightyellow	Pleckstrin homology PH domain superfamily protein	Pleckstrin homology-like domain	AT5G05710.1		Pleckstrin homology (PH) domain superfamily protein	LOC_Os01g63800.1	pleckstrin homology domain-containing protein, putative, expressed	None	74.8712	115.246	96.0956	95.2431	32.0502	47.1156	33.864	39.9303	40.8866	38.9629	45.3705	26.4704	27.8952	30.803	33.312	24.0423	34.0013	81.8607	50.4717	54.9768	60.5718	29.8113	34.2305	47.665	79.7186	66.4366	33.2105	29.4994	47.7194	97.215	94.4428	115.871	160.775	175.67	37.3041	42.7606
Aco000479	0.737877	2.82e-07	white	GDP-mannose transporter		AT1G07290.1	GONST2	golgi nucleotide sugar transporter 2	LOC_Os03g61100.1	GDP-mannose transporter, putative, expressed	None	0.0940466	0	0.159707	0.118049	0.284056	0.0441722	0.0479229	0.493076	0	0.397908	0.034869	0.163499	0.198421	0.123144	0.120757	0.0953048	0.0445034	0.146665	0.21054	0.48791	0.926842	0.573281	18.6577	9.18968	2.39285	0.683615	0.904135	3.28423	0.493649	0.0833748	1.17948	0.0616005	0.0979738	0	1.41799	15.2208
Aco000480	0.733875	3.53e-07	yellow	Phosphomethylpyrimidine synthase	ThiC-associated domain	AT2G29630.3	PY,THIC	thiaminC	LOC_Os03g47610.2	thiamine biosynthesis protein thiC, putative, expressed	None	91.6296	114.834	61.2596	85.426	34.7458	62.1276	124.793	85.0016	83.0964	108.565	196.498	0.640131	1.84472	2.69206	5.77302	10.4802	22.8833	12.7094	63.9766	55.8313	286.063	32.0916	39.7042	26.9124	41.1144	28.6596	137.501	149.843	40.6438	32.7663	34.7104	17.2481	16.2636	32.8423	135.473	123.738
Aco000481	0.666508	9.09e-06	yellow	Glycosyl hydrolase family protein	Glycoside hydrolase, family 3, active site	AT3G47000.1		Glycosyl hydrolase family protein	LOC_Os05g37700.1	periplasmic beta-glucosidase precursor, putative, expressed	None	54.127	46.4309	50.9663	42.5918	49.8931	70.8589	53.307	63.9192	45.9362	47.4484	51.0513	59.4137	49.4306	39.7981	45.9772	59.9464	42.8226	35.4863	48.6325	76.6309	124.73	51.6735	51.6401	72.0691	57.8914	45.1542	50.545	66.2123	31.0999	33.1832	33.6995	26.2418	21.2603	13.6026	73.9537	83.1122
Aco000482	0.94048	1.67e-17	orangered4	Late embryogenesis abundant protein	Late embryogenesis abundant protein, LEA-18	AT2G33690.1		Late embryogenesis abundant protein, group 6	LOC_Os09g30438.2	expressed protein	None	0.153394	0.160508	0.159707	0.331283	0.0646298	0.0474568	0.144079	0.0429552	0.371197	48.7623	0.956074	0	0	0.0155922	0.0162049	0	0	0	0.0252527	0.342231	1.35378	0	0	0.0458654	0.0168233	139.14	104.24	18.8843	0.16455	0	0	0	0	0	21.0517	0.219004
Aco000483	0.970361	1.49e-22	green	Receptor protein kinase		AT4G00330.1	CRCK2	calmodulin-binding receptor-like cytoplasmic kinase 2	LOC_Os01g63280.2	tyrosine protein kinase domain containing protein, putative, expressed	None	0.680629	1.05503	0.942343	0.617403	0.877637	1.04352	1.44671	1.19947	0.965883	1.39594	0.843008	1.05662	1.05396	0.694265	1.12633	0.926001	1.30448	0.61962	0.816579	1.182	1.0166	1.77447	2.37527	3.59319	2.34681	4.02817	2.01926	1.58347	0.16455	0.0833748	0.252746	1.35521	1.27366	2.38965	2.39968	25.4593
Aco000484	0.590933	0.000147853	lightyellow	50S ribosomal protein L19	Ribosomal protein L19	AT5G11750.1		Ribosomal protein L19 family protein	LOC_Os02g11030.1	50S ribosomal protein L19, chloroplast precursor, putative, expressed	None	32.6551	40.5815	36.8752	37.2271	38.0584	38.2383	33.8566	49.6677	39.3508	50.1276	34.7581	41.0666	32.0097	34.5487	36.7127	38.8356	29.3766	33.2711	38.9402	64.9785	41.5028	46.2463	67.5807	68.2004	51.685	61.5437	65.0157	62.6349	54.466	51.5256	64.1975	80.8815	78.477	75.7334	65.4457	37.8878
Aco000485	-0.624872	4.62e-05	midnightblue	defective in exine formation protein DEX1		AT3G09090.1	DEX1	defective in exine formation protein (DEX1)	LOC_Os03g61050.1	FG-GAP repeat-containing protein, putative, expressed	None	130.283	111.117	160.063	156.602	181.101	162.476	165.494	172.013	163.147	217.831	162.213	243.037	216.821	225.188	243.483	259.074	293.504	233.767	146.365	161.671	232.016	218.543	214.29	177.416	160.737	221.629	288.45	247.9	198.776	230.531	196.131	179.75	208.292	206	196.119	148.868
Aco000486	0.946275	3.06e-18	yellow	proline transporter 1	Amino acid transporter, transmembrane	AT2G39890.2	ATPROT1,PROT1	proline transporter 1	LOC_Os07g01090.1	transmembrane amino acid transporter protein, putative, expressed	None	79.5493	72.3809	112.843	95.3015	58.6084	63.2668	62.5471	65.5972	61.3633	88.3748	65.5417	37.6251	37.5081	40.9991	44.4327	39.212	50.686	48.8429	66.6744	59.4121	684.376	60.7974	79.9681	69.5021	70.03	115.54	159.301	420.322	101.198	84.0418	98.7394	102.38	122.467	252.261	411.763	157.245
Aco000487	0.900738	7.29e-14	yellow	RING/FYVE/PHD zinc finger superfamily protein	Zinc finger, RING-CH-type	AT5G05830.1		RING/FYVE/PHD zinc finger superfamily protein	LOC_Os05g37900.1	zinc finger, C3HC4 type domain containing protein, expressed	None	10.9274	11.1073	16.4522	12.2592	23.3323	23.3401	26.7898	27.9632	31.3762	33.0274	32.3544	7.94707	10.1257	12.7729	20.6474	11.9162	15.904	11.106	18.7064	7.32127	141.734	18.0923	14.2413	13.2764	17.5665	23.2249	40.6583	49.0288	21.8851	9.9216	4.71793	3.32643	4.40882	10.6615	53.2292	21.2434
Aco000488	0.680006	5.07e-06	greenyellow	Mitochondrial import inner membrane translocase subunit Tim10	Tim10/DDP family zinc finger	AT2G29530.1	TIM10	Tim10/DDP family zinc finger protein	LOC_Os03g61019.1	mitochondrial import inner membrane translocase subunit Tim, putative, expressed	None	30.4936	20.7597	21.2351	30.5319	31.6627	28.2893	33.3456	35.4338	33.2088	44.9415	31.2086	27.2045	25.6875	25.4742	27.7949	28.8068	21.3752	22.6658	29.6206	36.5376	10.7709	25.7956	25.8882	23.2571	22.1097	31.7285	61.8071	18.767	15.7968	12.2561	10.8681	17.4329	8.03385	9.12968	18.543	15.9326
Aco000489	-0.621821	5.16e-05	lightyellow	Protein kinase superfamily protein		AT5G59010.1		Protein kinase protein with tetratricopeptide repeat domain	LOC_Os03g61010.1	protein kinase family protein, putative, expressed	None	70.0148	63.6842	56.6237	55.1548	42.8104	50.5354	47.5444	44.4584	51.7423	58.673	52.426	49.7785	52.0727	53.2957	51.5108	50.904	49.8496	45.5526	64.1441	88.6249	62.0621	35.7742	43.7485	45.2536	39.9749	51.6367	46.528	78.5282	31.429	33.6	21.8204	26.365	22.1421	10.539	75.0444	66.4679
Aco000491	0.952318	4.21e-19	green	UDP-Glycosyltransferase superfamily protein	UDP-glucuronosyl/UDP-glucosyltransferase	AT3G11340.1		UDP-Glycosyltransferase superfamily protein	LOC_Os03g60960.1	cytokinin-N-glucosyltransferase 1, putative, expressed	None	6.58312	2.91203	5.66761	3.99423	0.11051	0.0234877	0.0140031	0.0213139	0	0.165726	0	0.0295592	0.0412418	0	0.0694486	0.0626785	0.0143328	0.0923014	0.0699518	5.23643	2.19003	0.164465	0.139675	0.348875	0.367565	0.164362	0.865337	0.996997	0	0.0833748	0.421243	1.47841	0.293921	0.674003	1.52707	29.2371
Aco000493	0.878414	1.92e-12	skyblue3	Ras-related protein Rab-25	Small GTPase superfamily, Rho type	AT1G07410.1	ATRAB-A2B,ATRABA2B,RAB-A2B,RABA2b	RAB GTPase homolog A2B	LOC_Os03g60870.1	ras-related protein, putative, expressed	None	32.1187	37.8746	31.5981	30.3634	15.6026	14.5242	13.3914	33.0975	13.0049	59.9083	12.2924	18.0067	20.0779	23.571	21.9493	22.6853	18.6378	28.0148	16.8722	32.2069	100.927	26.0683	47.3723	44.095	39.7693	62.2599	104.327	65.0394	28.3026	36.4348	37.8276	43.798	27.3347	48.2219	63.2642	55.4081
Aco000495	0.748421	1.54e-07	white	BTB/POZ domain-containing protein		AT2G39760.1	ATBPM3,BPM3	BTB/POZ/MATH-domains containing protein	LOC_Os07g01140.1	MBTB12 - Bric-a-Brac, Tramtrack, Broad Complex BTB domain with Meprin and TRAF Homology MATH domain, expressed	None	18.0092	19.0482	16.5637	16.3437	25.5137	26.4664	21.514	34.8116	26.0568	35.2528	24.6914	38.1793	31.452	31.7989	32.0002	35.3088	36.8196	35.3837	22.1942	20.7025	31.6633	39.2974	52.251	63.9886	48.7664	34.5974	36.5545	24.5144	15.4677	19.2596	23.2526	25.3794	24.7874	37.254	23.1242	22.1195
Aco000496	0.545428	0.000581186	lightyellow	COX VIIa-like protein	Cytochrome c oxidase, subunit VIIa	AT4G21105.1		cytochrome-c oxidases;electron carriers	LOC_Os02g06650.1	COX VIIa, putative, expressed	None	123.732	91.2355	123.142	104.68	111.208	126.551	107.645	127.889	135.215	194.583	118.057	88.4838	74.3534	78.4419	76.6345	85.715	85.8725	94.1342	141.755	185.169	309.678	105.372	112.446	107.528	98.6565	255.697	287.167	233.649	146.778	203.101	179.365	183.385	138.241	341.168	222.079	112.24
Aco000497	0.560099	0.000381934	salmon	PolyA RNA polymerase protein		AT2G39740.1		Nucleotidyltransferase family protein	LOC_Os01g62780.1	expressed protein	None	39.5619	48.7735	42.0878	37.809	79.0697	75.4432	73.5609	64.1371	84.9042	60.8645	53.7618	37.6646	51.2193	47.9344	58.8185	56.3855	41.2271	48.8408	79.0979	58.9057	18.2944	93.2369	74.387	51.9421	48.1944	38.1113	49.7911	27.2122	101.034	98.549	90.8201	75.707	66.7201	24.4479	26.0692	72.819
Aco000498	0.886005	6.82e-13	yellow	sterol C4-methyl oxidase 1-2		AT2G29390.2	ATSMO2,SMO2-2	sterol 4-alpha-methyl-oxidase 2-2	LOC_Os11g48020.1	fatty acid hydroxylase, putative, expressed	None	50.2603	24.489	49.8881	44.9429	5.9281	19.2599	8.46741	38.746	7.60165	69.3716	7.32069	58.7207	52.6594	53.3207	58.801	61.9516	20.7592	62.4871	19.8213	29.5792	373.053	33.2676	104.321	60.1025	12.9866	60.9683	142.458	113.306	15.6322	31.7658	38.4174	45.8308	36.0544	37.928	109.403	46.867
Aco000500	0.959906	2.35e-20	yellow	NADP-binding Rossmann-fold superfamily protein		AT2G29340.1		NAD-dependent epimerase/dehydratase family protein	LOC_Os11g25700.1	tropinone reductase, putative, expressed	None	17.4671	14.8326	36.241	36.2567	4.82018	11.4008	6.43722	15.1467	6.05187	13.2982	4.2102	1.14588	1.44075	3.57427	4.08593	5.88003	3.12721	10.9829	10.2235	18.676	223.222	3.09891	6.70373	17.1893	17.6332	48.4014	14.535	60.7582	0.822749	1.41737	0.589741	0.924008	1.46961	1.22546	60.3192	31.8104
Aco000501	0.303225	0.0722195	yellow	hypothetical protein							None	47.1257	34.6168	55.399	57.8931	36.2674	36.3385	33.3624	31.3445	37.0735	40.6108	26.7344	25.297	29.3129	39.6852	28.1782	41.3685	35.7337	51.9083	37.109	30.2968	64.9181	25.5729	22.906	24.2176	22.8614	40.5986	30.8284	23.4001	33.8972	36.6015	41.7873	33.7571	34.0949	33.5776	18.1067	15.9326
Aco000503	0.953072	3.23e-19	black	Hsp70 nucleotide exchange factor fes1		AT3G09350.1	Fes1A	Fes1A	LOC_Os03g60780.1	armadillo/beta-catenin-like repeat containing protein, expressed	None	0.102263	0.183169	0	0.118791	0	0	0.0171151	0.021595	0	0	0	0	0	0	0.0694486	0	0	0	0	0	0	0	0.0179161	0	0	0	0.0159383	2.28723	0	0	0	0	0	0	2.61783	1.97104
Aco000504	-0.560128	0.000381603	brown	Chaperone protein DNAj	DnaJ domain	AT5G59610.1		Chaperone DnaJ-domain superfamily protein	LOC_Os03g60790.1	heat shock protein DnaJ, putative, expressed	None	15.2814	14.7021	14.8966	13.1322	9.26069	7.84052	9.60416	7.24474	12.4572	11.2555	12.0577	9.46238	9.78591	8.85688	7.54602	8.07841	8.39646	7.92738	10.0782	8.05041	11.6101	6.70051	7.33917	6.02004	8.04393	11.9012	13.0729	8.67974	11.5185	13.0898	10.6996	11.5193	10.1893	15.1957	8.18072	15.1113
Aco000505	0.633983	3.31e-05	lightyellow	hypothetical protein		AT5G02220.1			LOC_Os01g62584.1	peptidase aspartic family protein, putative, expressed	None	13.7376	12.1747	2.21055	4.29069	0.640823	1.68252	1.89762	2.05478	1.17301	2.05726	0.940063	1.62034	2.35192	3.03022	3.35753	2.44946	3.91696	2.95289	2.43235	1.4056	1.01956	0.60847	2.89171	1.58495	0.478855	2.04229	3.12831	1.34888	7.89839	15.9246	19.9669	5.35925	2.54732	15.3795	0.327229	0.219004
Aco000508	0.676398	5.94e-06	lightyellow	Ribosomal RNA large subunit methyltransferase E	Ribosomal RNA methyltransferase FtsJ domain	AT5G13830.1		FtsJ-like methyltransferase family protein	LOC_Os03g60750.1	ribosomal RNA large subunit methyltransferase J, putative, expressed	None	7.67618	6.75175	7.18322	6.53736	7.25687	6.15884	10.6669	7.06674	8.03374	9.66139	9.48935	7.91776	8.64019	8.32063	8.78154	7.57827	7.8985	8.95733	6.6279	4.88262	3.02328	9.04849	5.73691	6.48101	6.70672	6.85184	8.72606	2.99099	6.91109	8.08735	7.75088	15.7697	12.5406	20.0363	3.05413	7.33665
Aco000509	0.470834	0.00375337	midnightblue	NADP-binding Rossmann-fold superfamily protein	NAD(P)-binding domain	AT2G37660.1		NAD(P)-binding Rossmann-fold superfamily protein	LOC_Os03g60740.1	expressed protein	None	61.6889	59.5214	136.672	138.772	72.6101	48.504	49.3811	63.6016	73.4998	70.3734	59.0595	26.0213	20.1606	26.2624	64.5229	30.3825	28.6697	27.7544	56.2671	49.2141	75.0512	72.7028	66.2206	97.8859	74.008	128.235	65.8071	78.5868	60.7189	47.3569	42.4613	53.7157	44.872	113.661	70.136	34.986
Aco000510	0.93723	4.01e-17	brown	GRAS family transcription factor	Transcription factor GRAS	AT1G07530.1	ATGRAS2,GRAS2,SCL14	SCARECROW-like 14	LOC_Os01g62460.2	ZOS1-16 - C2H2 zinc finger protein, expressed	TF__GRAS	13.055	9.95558	10.1656	10.695	17.6799	10.8509	11.5743	9.49347	11.093	11.341	8.62505	25.7133	26.8424	28.141	24.0497	24.0813	20.0464	25.4969	13.7567	8.14222	4.75473	23.6017	27.3168	18.8827	20.8204	11.6418	12.8346	7.38951	7.73384	8.17073	5.72891	6.83766	5.29058	2.87983	6.4355	13.9615
Aco000511	0.80117	4.38e-09	darkgreen	expansin A4	Expansin, cellulose-binding-like domain	AT2G39700.1	ATEXP4,ATEXPA4,ATHEXP ALPHA 1.6,EXPA4	expansin A4	LOC_Os03g60720.1	expansin precursor, putative, expressed	None	0.427331	0.764884	0.0932984	0.316528	1.62179	1.10605	0.309946	1.21985	0.241804	0.374144	0.120984	0.356028	0.244079	0.153825	0.296986	0.203937	0.0869493	0.0459746	1.54138	0.747519	0.512937	2.939	2.16897	1.16961	0.834593	0.279942	0.769894	0.0586469	0.16455	0.0833748	0.0842487	0.308003	0.293921	0.122546	0.327229	0.109502
Aco000513	0.961088	1.42e-20	yellow	Calcium-dependent lipid-binding CaLB domain family protein		AT3G55470.2		Calcium-dependent lipid-binding (CaLB domain) family protein	LOC_Os01g62430.3	C2 domain containing protein, putative, expressed	None	31.6794	41.9133	38.865	29.8927	3.57331	8.93243	7.52947	14.2495	5.14728	9.37084	9.13792	3.18046	5.46094	6.38151	5.32222	7.05459	4.55622	10.4152	18.4573	31.5938	310.449	4.95574	5.33868	5.66681	12.4587	20.8005	15.8861	85.9177	37.3528	38.936	54.2561	60.7381	48.2031	76.0398	78.2077	47.1955
Aco000514	0.904986	3.58e-14	white	myb domain protein 3r-3	Homeodomain-like	AT5G02320.2	ATMYB3R5,MYB3R-5	myb domain protein 3r-5	LOC_Os01g62410.2	MYB family transcription factor, putative, expressed	TF__MYB_sup:MYB	1.86777	1.0966	1.34509	1.13039	2.60661	1.7492	5.0571	1.77691	2.73821	2.07494	4.58323	3.00775	4.16067	4.21028	4.05963	4.24848	2.70814	2.91417	1.50043	1.96247	2.96597	2.94846	18.8127	17.6246	3.65756	1.0489	1.26567	1.29023	4.11374	3.83524	3.87544	3.14163	3.23313	2.20583	1.19984	2.29955
Aco000516	0.71647	8.91e-07	brown	Pentatricopeptide repeat PPR-like superfamily protein	Pentatricopeptide repeat	AT4G11690.1		Pentatricopeptide repeat (PPR-like) superfamily protein	LOC_Os05g50690.1	pentatricopeptide, putative, expressed	None	2.16479	2.08787	1.84595	1.6466	3.17768	2.61148	2.97682	2.31256	2.84671	2.39684	2.74827	2.80876	2.70548	2.80338	2.73341	2.89109	2.37935	2.41629	2.47603	1.79772	0.03161	3.15099	5.09906	2.75293	2.86049	1.02721	1.3743	1.05564	0.987298	0.750373	0.758238	1.84802	2.54732	1.40928	0.436305	1.25928
Aco000517	0.948705	1.42e-18	black	Glucan endo-1		AT5G24318.1		O-Glycosyl hydrolases family 17 protein	LOC_Os11g47820.1	glucan endo-1,3-beta-glucosidase precursor, putative, expressed	None	9.21129	5.94039	5.77717	12.292	2.10828	2.53581	2.28692	2.93403	1.26621	1.59799	1.33046	4.39836	6.83191	6.57969	5.34211	5.5212	4.31994	8.4255	2.66814	2.05095	29.7899	14.4605	4.98939	2.36505	2.43853	3.33172	1.84088	182.216	0.329099	0.500249	1.34798	0.800807	0.685816	1.83819	217.389	3.33982
Aco000518	0.921111	1.72e-15	grey60	SKP1-like 4	SKP1 component, dimerisation	AT1G20140.1	ASK4,SK4	SKP1-like 4	LOC_Os07g05180.1	Skp1 family, dimerisation domain containing protein, expressed	None	3.23456	2.8942	1.54288	0.556793	9.25928	2.18678	1.42119	2.05746	0.870731	0.613241	1.06215	4.21687	6.21492	5.78784	5.52465	4.92102	2.15454	6.10344	1.43218	0.901447	0.319061	3.04136	8.0466	338.433	113.972	1.30948	0.558501	0.351881	0.987298	0.917123	1.76922	1.60161	2.15542	1.77692	0.545381	5.36561
Aco000519	0.660485	1.17e-05	brown	Undecaprenyl-phosphate 4-deoxy-4-formamido-L-arabinose transferase		AT2G39630.1		Nucleotide-diphospho-sugar transferases superfamily protein	LOC_Os03g60700.1	dolichyl-phosphate beta-glycosyltransferase, putative, expressed	None	27.0232	21.3962	24.2983	27.1415	34.3614	28.8958	32.6579	32.0128	31.5295	38.3341	27.9193	46.9192	41.2677	40.5694	39.8754	41.1754	44.7668	37.9841	28.2778	27.1129	23.7239	71.4033	73.6841	49.3197	33.9766	30.0137	41.4307	25.5114	36.2009	36.5182	29.7398	35.1739	26.7468	33.0874	24.6512	26.609
Aco000520	0.468417	0.0039606	black	Pentatricopeptide repeat-containing protein	Pentatricopeptide repeat	AT4G21065.1		Tetratricopeptide repeat (TPR)-like superfamily protein	LOC_Os03g60690.1	pentatricopeptide, putative, expressed	None	0.74983	0.78701	0.337511	0.514471	0.758145	0.338299	0.658783	0.64452	0.819062	1.01592	0.701417	0.922579	0.709778	1.16521	0.741206	0.867492	0.946067	0.953716	0.498208	1.11328	1.20964	0.643474	1.1049	1.17665	1.10361	0.901241	1.2074	1.46617	0.329099	0.917123	2.44321	1.04721	1.17569	0.857822	2.18152	0.49276
Aco000522	0.394749	0.0171923	yellow	Protein phosphatase 2C family protein	Protein phosphatase 2C (PP2C)-like domain	AT1G07630.1	PLL5	pol-like 5	LOC_Os03g60650.1	protein phosphatase 2C, putative, expressed	None	23.7078	19.8056	8.13355	9.07477	6.80857	15.2521	10.8763	17.8219	9.7102	12.8398	9.01458	4.38976	5.62087	5.84602	6.57993	6.31384	10.4324	7.74549	22.5109	9.38517	24.8809	2.46285	8.19924	10.3485	11.0372	7.8385	10.9231	6.27522	4.77194	6.41986	5.56041	5.42085	6.95614	9.3135	6.54457	23.5977
Aco000523	0.733028	3.7e-07	green	epsin		AT3G46540.1		ENTH/VHS family protein	LOC_Os01g62370.1	ENTH domain containing protein, expressed	None	6.51633	9.26861	6.42634	6.02782	5.62719	4.73756	4.62362	6.31907	4.04996	4.43492	5.03722	22.6285	17.1532	11.2317	15.8801	11.3191	21.8904	13.7158	4.97321	8.12219	5.89735	9.05043	8.58084	5.14743	4.05026	3.55169	3.95756	3.22558	12.1767	11.6725	7.83513	5.48245	5.29058	4.10529	3.81767	41.3918
Aco000524	-0.436607	0.00776157	yellow	60S ribosomal protein L36-2	Ribosomal protein L36e	AT3G53740.3		Ribosomal protein L36e family protein	LOC_Os01g62350.1	60S ribosomal protein L36-2, putative, expressed	None	177.916	132.231	161.909	178.966	147.063	155.111	147.112	187.768	151.495	176.556	135.891	165.698	156.642	166.147	157.873	168.814	132.425	162.355	171.61	215.553	69.68	149.718	124.666	95.8639	117.487	198.183	180.089	123.393	128.842	95.7976	98.0654	168.046	133.342	202.691	119.329	107.86
Aco000525	0.574028	0.000251688	black	70 kDa heat shock protein	Heat shock protein 70kD, peptide-binding domain	AT5G02500.1	AT-HSC70-1,HSC70,HSC70-1,HSP70-1	heat shock cognate protein 70-1	LOC_Os11g47760.1	DnaK family protein, putative, expressed	None	297.994	102.127	93.5916	123.011	144.334	207.982	119.256	224.497	124.814	213.053	104.429	225.588	273.466	351.831	207.874	272.04	176.405	261.227	258.443	110.596	152.057	386.389	246.023	161.559	146.189	174.329	311.739	477.972	37.8464	44.1053	37.4064	41.7036	27.6286	40.1338	456.157	193.6
Aco000526	0.950378	8.17e-19	greenyellow	Phototropic-responsive NPH3 family protein		AT5G03250.1		Phototropic-responsive NPH3 family protein	LOC_Os01g57230.1	BTBN1 - Bric-a-Brac, Tramtrack, Broad Complex BTB domain with non-phototropic hypocotyl 3 NPH3 and coiled-coil domains, expressed	None	0.0214577	0.200041	0.0231781	0.0989715	0.0367367	0.0676599	0.061926	0.0861452	0.137578	25.6734	0.0693711	0.0592916	0.143765	0.170842	0.152661	0.172649	0.16471	0.134829	0.169593	0.84521	0.0644874	0.112797	0.034661	0.0229327	0.0200862	93.1909	161.433	29.7926	0	0	0.0842487	0	0	0	27.0509	0
Aco000527	0.541428	0.000649529	brown	Secretory carrier-associated membrane protein	SCAMP	AT1G03530.1	ATNAF1,NAF1	nuclear assembly factor 1	LOC_Os05g42300.1	NAF1 domain containing protein, expressed	None	9.91111	9.23142	10.3349	11.6909	15.033	11.9438	16.1631	11.6091	14.9812	16.6304	16.7423	15.2872	17.605	20.8141	17.7405	16.5323	16.726	19.4452	10.5317	8.44963	8.51641	15.5914	12.0191	12.8743	13.7853	11.1052	18.5002	19.0016	18.265	14.0903	9.60435	8.19287	10.2872	7.90422	15.2707	15.1661
Aco000528	0.887323	5.65e-13	skyblue	Phototropic-responsive NPH3 family protein		AT5G03250.1		Phototropic-responsive NPH3 family protein	LOC_Os01g57230.1	BTBN1 - Bric-a-Brac, Tramtrack, Broad Complex BTB domain with non-phototropic hypocotyl 3 NPH3 and coiled-coil domains, expressed	None	0.16089	0.0267639	0	0.029461	0.231526	0.020203	0.140967	0	0.0521128	0.529512	0.034869	0.104564	0.1006	0.093217	0.203717	0.0631676	0.0148091	0.132595	0.367179	0.0263615	0.03161	0.0641497	0.350162	0.212357	0.197803	1.14941	1.27186	0.527822	0	0.0833748	0	0	0	0	0.87261	0
Aco000529	0.980698	1.1e-25	greenyellow	RAB GDP dissociation inhibitor 2		AT5G09550.1		GDP dissociation inhibitor family protein / Rab GTPase activator family protein	LOC_Os03g16900.1	rab GDP dissociation inhibitor alpha, putative, expressed	None	0.367885	1.44445	0.608224	1.02989	0.11081	0.335015	0.205384	1.92784	6.57518	691.452	0.0519801	0.3262	0.17501	0.30765	0.487698	0.360582	0.370132	0.285414	0.215662	5.74269	2.96975	3.13222	6.03311	0.859908	0.112462	724.869	1677.69	283.851	0.16455	0	0	0	0	0	244.44	0.0547511
Aco000530	0.932265	1.41e-16	lightyellow	Charged multivesicular body protein 2a-like protein		AT2G06530.1	VPS2.1	SNF7 family protein	LOC_Os11g47710.1	SNF7 domain containing protein, putative, expressed	None	32.5548	36.5782	35.3471	33.9781	20.8643	20.8215	40.8869	22.3063	26.9001	37.5222	49.8023	14.3446	16.0324	15.0762	12.9849	17.0393	27.7713	20.6127	23.2381	31.9424	63.1082	27.6848	36.5635	17.8487	18.294	42.0408	61.6692	29.3234	77.9966	100.467	96.1277	96.4664	76.8114	144.543	27.3781	59.0217
Aco000531	0.849217	5.89e-11	skyblue	UDP-glucuronic acid decarboxylase 3		AT2G28760.2	UXS6	UDP-XYL synthase 6	LOC_Os03g16980.1	NAD dependent epimerase/dehydratase family domain containing protein, expressed	None	344.415	237.071	350.237	334.812	178.423	222.202	210.622	356.468	210.353	768.906	213.705	190.078	153.729	167.594	166.861	189.649	153.394	155.228	256.907	518.557	759.945	154.851	154.722	185.759	225.501	599.928	1503.01	709.334	177.22	255.627	191.834	113.468	55.943	55.207	674.309	291.823
Aco000532	0.806913	2.79e-09	lightyellow	RNA-binding RRM/RBD/RNP motifs family protein		AT5G59950.5		RNA-binding (RRM/RBD/RNP motifs) family protein	LOC_Os03g17010.1	RNA recognition motif containing protein, putative, expressed	None	173.371	195.204	170.718	184.96	148.954	185.037	159.566	161.19	177.482	135.769	148.637	147.965	162.8	206.059	179.108	174.959	198.156	283.47	152.329	130.178	79.2121	146.854	140.17	119.517	126.755	115.522	79.5145	45.2754	156.98	259.462	285.771	348.105	414.135	512.671	50.066	126.858
Aco000533	0.887766	5.31e-13	yellow	plastid movement impaired 2	Ankyrin repeat-containing domain	AT5G37840.1			LOC_Os08g33210.1	expressed protein	None	0.0429153	0.0786053	0.319146	0.105773	0	0.0436907	0.0308078	0.557201	0	0.0929139	0.017758	0.0145583	0	0.0156758	0.0159518	0	0	0.0159522	0.024568	0	22.4527	0	0.0179161	0	0.0578623	0.227295	0.100468	0	0	0.250124	0.168497	0.369603	0	0	0	0
Aco000536	0.987643	5.92e-29	green	myb domain protein 59		AT5G59780.3	ATMYB59,ATMYB59-1,ATMYB59-2,ATMYB59-3,MYB59	myb domain protein 59	LOC_Os12g37970.1	MYB family transcription factor, putative, expressed	TF__MYB_sup:MYB	0.0429153	0.0777998	0.0475284	0.137869	0.55255	0.020203	0.0616157	0.0859104	0.0521128	0.265868	0.0345021	10.1831	5.94667	0.973666	1.30832	1.30526	1.79321	0.417535	0.305745	0.052723	0	0.186987	1.00127	3.72537	0.553797	0.251737	1.89879	0.175941	0	0.0833748	0.0842487	0	0	0	0	131.238
Aco000539	0.594073	0.000133503	greenyellow	2-oxoglutarate dehydrogenase	2-oxoglutarate dehydrogenase E1 component	AT5G65750.1		2-oxoglutarate dehydrogenase, E1 component	LOC_Os07g49520.1	2-oxoglutarate dehydrogenase E1 component, mitochondrial precursor, putative, expressed	None	64.8727	42.1233	89.6315	97.1924	134.994	142.326	107.192	139.099	138.515	201.212	114.36	155.071	128.05	133.396	185.866	134.997	170.318	126.767	108.301	116.007	39.0202	292.348	300.163	180.024	157.851	348.12	280.201	82.9854	82.4394	57.9455	45.41	46.0156	70.5411	181.307	75.4807	54.4226
Aco000540	0.879462	1.67e-12	lightyellow	Ras-related protein Rab-8B		AT5G59840.1		Ras-related small GTP-binding family protein	LOC_Os07g13530.1	ras-related protein, putative, expressed	None	283.954	282.908	276.168	318.455	324.517	303.636	327.758	337.955	344.45	366.424	305.549	279.586	259.738	272.915	276.914	262.945	278.063	289.235	281.319	314.344	197.811	260.508	269.874	210.069	235.914	369.116	418.465	245.379	460.904	480.822	452.584	527.978	461.652	689.138	252.184	276.657
Aco000542	0.788476	1.13e-08	black	ABC transporter G family member	P-loop containing nucleoside triphosphate hydrolase	AT3G55090.1		ABC-2 type transporter family protein	LOC_Os01g61940.1	white-brown complex homolog protein, putative, expressed	None	0.73824	1.23579	0.76864	1.02367	0.0807232	0.229752	0.37903	0.235574	0.449817	0.483887	0.465445	0.0892933	0.153191	0.197583	0.0718898	0.0636566	0.10595	0.186133	0.431324	1.50376	3.9324	0.0391755	0.0167448	0.181306	0.631132	0.203975	0.382286	4.45716	0.658199	1.41737	2.69596	0.369603	0.195948	0.245092	5.67196	0.109502
Aco000543	0.323511	0.0542695	brown	Leukocyte receptor cluster member-like protein	SAC3/GANP/Nin1/mts3/eIF-3 p25	AT2G39340.1		SAC3/GANP/Nin1/mts3/eIF-3 p25 family	LOC_Os01g61930.1	SAC3/GANP family protein, putative, expressed	None	48.9558	47.5372	54.5728	52.2688	68.1746	61.2745	85.2949	58.5437	80.5271	88.0017	100.899	80.926	76.9848	73.3553	71.7881	79.7834	113.133	67.7468	60.0531	48.1305	58.6549	76.0744	71.194	58.6075	58.2473	58.1237	87.5738	50.8469	131.475	112.556	73.5491	52.422	47.0274	48.0993	43.6305	41.7204
Aco000545	0.587175	0.000166834	brown	Trans-2-enoyl-CoA reductase	Polyketide synthase, enoylreductase	AT3G45770.1		Polyketide synthase, enoylreductase family protein	LOC_Os11g01154.1	dehydrogenase, putative, expressed	None	50.5655	43.2324	38.0515	44.4811	60.0835	55.5235	52.4142	45.0762	51.2544	47.7265	46.7334	64.9623	63.0919	56.9656	48.1854	56.8663	67.2384	49.7724	48.0589	35.8389	21.0057	77.3885	85.9442	50.9916	38.2328	30.6513	36.583	18.5324	39.9856	51.1087	53.4137	52.3604	62.8012	74.1403	19.4156	24.4738
Aco000546	0.538986	0.000694652	brown	Leukotriene A-4 hydrolase-like protein	Armadillo-type fold	AT5G13520.1		peptidase M1 family protein	LOC_Os03g60460.1	aminopeptidase, putative, expressed	None	101.84	83.0627	101.28	101.333	67.3669	79.8649	69.7194	73.799	75.5244	84.5134	73.6754	125.406	115.232	109.971	126.378	129.178	155.282	122.5	86.6714	70.9148	83.8664	57.4971	50.4567	45.0385	52.5368	105.617	77.9949	49.2047	71.5791	79.206	72.2011	68.315	63.8789	48.5282	50.9386	47.2502
Aco000547	0.813025	1.7e-09	yellowgreen	WRKY DNA-binding protein 2	DNA-binding WRKY	AT2G03340.1	WRKY3	WRKY DNA-binding protein 3	LOC_Os04g39570.1	WRKY35, expressed	TF__WRKY	22.1444	15.1641	18.4982	15.4921	1.33418	2.6406	9.71058	2.52959	4.38585	5.07463	19.2132	26.0694	57.7562	49.7388	63.7041	84.494	142.358	66.8406	21.5704	10.9353	1.74874	4.23006	1.08024	0.690893	0.750119	2.24393	4.71207	3.22558	24.3534	24.3454	16.3442	7.63846	5.58451	12.6835	2.07245	5.69412
Aco000548	0.524699	0.00101892	midnightblue	TBC1 domain family member		AT3G55020.1		Ypt/Rab-GAP domain of gyp1p superfamily protein	LOC_Os01g61860.1	TBC domain containing protein, expressed	None	192.666	221.508	246.248	226.802	150.419	160.024	165.176	180.611	157.132	151.204	158.078	166.3	172.822	176.874	183.549	188.857	199.12	172.118	168.893	200.288	132.255	119.506	128.096	136.065	167.87	213.585	156.266	186.556	173.929	156.328	186.527	238.764	248.462	147.668	168.741	162.282
Aco000550	-0.517955	0.0012139	yellow	hypothetical protein	Ureidoglycolate hydrolase domain	AT2G35820.1		ureidoglycolate hydrolases	LOC_Os01g61670.1	ureidoglycolate hydrolase, putative, expressed	None	76.9292	75.9598	74.2058	73.9035	93.3283	87.3298	89.8887	78.9157	107.017	80.4828	74.6463	47.6658	58.392	72.2599	63.1751	63.1569	64.6579	79.2044	116.036	82.4598	24.5626	66.7749	52.1109	52.5531	52.7433	74.7518	46.4336	33.4287	112.387	85.6259	81.8897	76.9391	57.8045	85.966	37.9585	44.6222
Aco000551	0.749028	1.48e-07	plum1	2-oxoglutarate 2OG and FeII-dependent oxygenase superfamily protein		AT3G11180.1		2-oxoglutarate (2OG) and Fe(II)-dependent oxygenase superfamily protein	LOC_Os01g61610.3	flavonol synthase/flavanone 3-hydroxylase, putative, expressed	None	0.803445	0.53229	0.698982	0.256865	27.8603	26.3208	12.3915	13.5422	47.8888	25.0295	8.70434	0.0150009	0.681214	0.476566	1.78899	2.13609	3.08193	0.806578	66.3942	4.22197	0.190514	4.43411	5.29648	7.39692	14.5035	5.54684	3.69341	0.586469	1.9746	1.334	1.17948	0.0616005	0	0	0.218152	0.0547511
Aco000553	-0.438038	0.00754019	yellow	hypothetical protein	Domain of unknown function DUF4339	AT5G01590.1					None	4.47649	2.82775	3.61238	4.14012	3.69257	3.5066	3.57616	2.31233	3.43801	2.02426	4.5771	5.80858	5.34536	3.4647	5.31778	3.93787	3.22126	2.71636	3.60384	2.58315	1.2324	7.61447	7.92249	3.70737	3.9485	1.46041	2.89592	1.40753	7.73384	5.08586	6.90839	6.71446	5.48653	2.45092	1.19984	3.39457
Aco000556	-0.733639	3.57e-07	black	hypothetical protein		AT5G24500.1			LOC_Os06g21120.1	expressed protein	None	26.1808	23.1423	24.5668	25.3518	29.219	23.7249	28.2244	27.0841	28.3575	33.6212	24.4009	24.6269	24.822	25.9919	22.9875	22.3166	28.75	21.6685	26.5419	19.0836	20.7685	26.9405	20.784	21.2505	22.2878	30.41	31.8618	11.4361	23.6952	26.4298	22.7471	22.4842	20.4765	25.0607	11.1258	19.0534
Aco000557	0.714988	9.61e-07	lightyellow	Multiple inositol polyphosphate phosphatase	Histidine phosphatase superfamily, clade-2	AT1G09870.1		histidine acid phosphatase family protein	LOC_Os03g60370.1	histidine acid phosphatase, putative, expressed	None	104.935	125.534	106.774	100.389	91.9159	103.029	87.5899	114.042	88.7483	134.227	73.8645	98.7915	91.0494	101.607	106.241	101.358	112.111	103.321	87.1984	123.912	233.794	154.938	187.35	88.9178	92.9059	149.449	212.794	171.366	119.299	174.003	211.885	260.324	277.756	230.08	162.414	125.544
Aco000558	0.887769	5.3e-13	white	hypothetical protein		AT1G07060.1			LOC_Os12g01540.1	expressed protein	None	0.167468	0.578688	0.179173	0.0381558	0.167796	0.0474568	0.130076	0.0645038	0.0602979	0.146674	0.0693711	0.17876	0.181018	0.138149	0.248625	0.125615	0.0741978	0.110136	0.073704	0.301974	0.475017	0.539579	9.94111	2.07468	1.10265	0.125564	0.439963	0.0586469	0	0.0833748	0.0842487	0.0616005	0	0.061273	0.109076	0.109502
Aco000559	0.637404	2.91e-05	lightyellow	Zinc transporter		AT1G05300.1	ZIP5	zinc transporter 5 precursor	LOC_Os07g12890.2	metal cation transporter, putative, expressed	None	53.9438	38.4001	10.4585	6.55532	2.43775	7.14366	5.96516	36.2534	2.83017	11.9919	2.80277	4.74265	12.2735	15.4826	4.01817	5.86359	2.46581	7.5865	31.5588	11.3689	54.6592	3.72004	4.17594	10.8441	24.4903	43.1947	14.1667	20.6437	13.8222	37.1018	48.6957	42.6276	31.6455	59.3735	21.7062	6.67964
Aco000560	0.696945	2.33e-06	midnightblue	TRICHOME BIREFRINGENCE-LIKE 33	PMR5 N-terminal domain	AT2G40320.1	TBL33	TRICHOME BIREFRINGENCE-LIKE 33	LOC_Os03g60350.1	leaf senescence related protein, putative, expressed	None	127.184	147.446	94.0759	84.7703	50.5346	74.7471	72.1143	62.0222	57.9079	47.9841	70.5905	36.3361	39.2235	40.4353	33.2399	43.1887	43.2666	45.3356	69.6259	97.3651	63.0935	27.502	26.535	28.1637	44.729	34.0883	20.1262	43.6333	90.8315	80.1232	61.333	56.0565	61.6255	67.5841	43.3033	128.665
Aco000561	0.396265	0.0167319	midnightblue	MATE efflux family protein		AT2G38330.1		MATE efflux family protein	LOC_Os12g01580.1	MATE efflux protein, putative, expressed	None	18.833	26.2554	35.3129	31.9412	20.4473	17.1545	32.7033	13.5399	24.6629	20.7552	33.0062	17.0276	24.6183	23.2454	22.0159	18.9406	26.8126	20.7946	18.9152	17.401	13.5594	16.4332	16.8841	18.9983	27.2604	18.8932	22.5417	22.5791	22.7079	17.9256	16.3442	14.2297	13.6184	13.6639	22.0334	17.9584
Aco000562	0.658154	1.28e-05	lightyellow	hypothetical protein		AT2G40390.1			LOC_Os07g12800.1	expressed protein	None	1.11619	2.11586	2.27102	1.77689	0.153597	0.182777	0.149993	0.813903	0.281558	0.956537	0.29561	0	0.0568646	0.15525	0.0319036	0.0468031	0.0894071	0.417183	0.31974	3.38925	9.53472	0.108636	0.0537484	0.133996	1.80158	4.16759	3.83046	3.34287	2.3037	3.08487	1.43223	3.75763	3.723	9.06841	3.05413	1.58778
Aco000563	0.460316	0.00472909	grey60	SCAR homolog 2		AT2G38440.1	ATSCAR2,DIS3,ITB1,SCAR2,WAVE4	SCAR homolog 2	LOC_Os03g60240.1	SCAR-like protein 1, putative, expressed	None	64.3008	88.5478	61.4271	62.5955	99.0232	108.884	86.2072	111.925	98.0614	93.6303	78.1692	69.3774	67.3121	70.3915	76.4033	85.6831	75.8888	50.2259	91.0783	69.5219	62.4674	86.3307	95.0439	147.218	160.685	89.3472	120.631	96.7087	174.423	148.49	118.538	91.2304	134.42	48.8346	86.8247	53.3276
Aco000564	0.875291	2.88e-12	yellowgreen	Protein of unknown function DUF567	Tubby C-terminal-like domain	AT5G01750.1		Protein of unknown function (DUF567)	LOC_Os07g12730.1	DUF567 domain containing protein, putative, expressed	None	0.0973356	0.0551388	0.0664082	0.0485388	0	0.0436907	0.18018	0.0645502	0.0713234	0	0.0864822	0.207876	0.558271	0.574391	1.2254	1.5542	3.63988	1.60821	0.136151	0.192053	0	0.0172229	0	0	0	0	0	0.117294	0	0	0	0.0616005	0	0	0	0.0547511
Aco000565	0.726452	5.28e-07	yellow	Protein of unknown function DUF567		AT5G01750.2		Protein of unknown function (DUF567)	LOC_Os07g12730.1	DUF567 domain containing protein, putative, expressed	None	91.9503	141.697	69.3374	39.9614	6.29602	15.9581	2.12789	31.6675	4.76089	7.9547	2.48479	5.09464	7.38945	14.8465	9.26311	14.2999	11.0349	21.2672	26.9098	88.5087	628.008	50.5119	117.529	114.562	39.5279	20.6824	8.66305	65.274	145.627	109.221	106.322	367.324	172.826	347.418	61.6281	93.2412
Aco000566	0.640478	2.58e-05	green	Class E vacuolar protein-sorting machinery protein HSE1	ENTH/VHS	AT2G38410.1		ENTH/VHS/GAT family protein	LOC_Os05g39760.1	VHS and GAT domain containing protein, expressed	None	32.4694	38.2542	29.4503	26.7907	24.6217	33.0463	31.6723	35.7091	25.3634	26.7683	28.7509	17.7418	18.9839	18.3232	18.603	16.9426	18.0767	21.2227	26.775	26.9945	45.0297	13.8252	14.5277	19.6031	28.1162	24.3625	23.1	35.1881	46.403	60.947	55.2671	44.9684	74.656	64.1528	28.9052	97.0737
Aco000567	0.736431	3.06e-07	brown	uncharacterized protein		AT3G56250.1			LOC_Os11g02090.2	expressed protein	None	1.44199	0.736779	1.05401	1.41086	3.37806	2.12848	4.23652	1.32675	2.59806	1.74515	3.91444	3.8804	3.87063	3.64234	4.32009	2.76452	2.99734	3.08294	2.13378	0.971112	0.065328	2.59058	3.98752	4.94122	2.57423	0.808673	1.30922	0.469175	4.60739	2.16774	1.26373	1.17041	0.881764	2.02201	0.436305	0.930769
Aco000568	0.992205	2.43e-32	green	hypothetical protein							None	0	0.105369	0.0469422	0.0789467	0.0215433	0.135801	0.0168048	0.792496	0	0.591843	0	0	0	0.0150052	0	0	0	0	0.0252527	0	0.157636	0.0213832	0.0520806	0.755357	0.185975	0.583513	0.92253	0.0586469	0	0	0	0.0616005	0	1.22546	0.109076	36.8475
Aco000571	0.514435	0.00132817	lightyellow	40S ribosomal protein S26-1	Ribosomal protein S26e	AT2G40510.1		Ribosomal protein S26e family protein	LOC_Os05g39960.1	40S ribosomal protein S26, putative, expressed	None	198.037	112.758	173.533	194.028	155.709	147.593	160.458	167.035	173.222	205.509	155.257	149.236	124.795	139.744	119.61	138.859	104.006	129.044	170.551	217.302	152.746	144.753	112.362	60.3971	70.8869	184.922	146.287	94.6561	182.815	197.682	157.545	166.321	108.359	292.579	98.8231	130.746
Aco000572	0.721589	6.83e-07	darkolivegreen	Protein kinase superfamily protein	Putative serine/threonine-protein kinase, plants	AT5G01850.1		Protein kinase superfamily protein	LOC_Os03g60150.1	protein kinase domain containing protein, expressed	None	91.3528	90.4864	38.9485	36.0833	33.8839	58.9548	40.511	72.4429	34.1488	33.1308	42.2718	45.3625	42.3384	36.136	34.9088	42.0104	47.0155	36.8484	40.3154	47.6975	24.166	46.2564	44.2082	41.7998	45.6824	29.1847	24.9056	30.9656	77.3384	78.5391	72.8751	52.9148	53.5917	46.7513	25.3057	44.0747
Aco000574	0.589785	0.000153432	yellow	Non-specific lipid-transfer protein	Bifunctional inhibitor/plant lipid transfer protein/seed storage helical domain	AT5G59320.1	LTP3	lipid transfer protein 3	LOC_Os11g02369.1	LTPL7 - Protease inhibitor/seed storage/LTP family protein precursor, expressed	None	180.404	265.365	273.836	274.108	5.63305	38.916	28.4011	40.9563	57.4967	66.8635	92.1667	43.2439	23.2678	25.7591	29.1196	30.6756	10.3485	9.33638	175.218	930.192	565.065	2.92953	12.5307	25.4444	40.2809	109.832	72.8114	496.915	29.1253	48.3574	57.7946	53.4693	45.1659	21.7519	546.254	0.109502
Aco000575	0.860471	1.73e-11	brown	Glycerol-3-phosphate dehydrogenase NADP	Glycerol-3-phosphate dehydrogenase, NAD-dependent, N-terminal	AT2G40690.1	GLY1,SFD1	NAD-dependent glycerol-3-phosphate dehydrogenase family protein	LOC_Os07g12640.1	glycerol-3-phosphate dehydrogenase, putative, expressed	None	2.92286	2.55589	2.87424	2.86854	2.98545	4.04792	4.07064	2.57297	3.13351	2.82159	3.38513	3.09272	4.9563	5.26333	4.38983	5.13965	4.29578	5.14745	3.15134	1.65651	0.957598	4.71077	4.9092	5.94867	2.82745	2.16389	1.92122	0.351881	2.13915	1.50075	1.26373	1.10881	1.37163	1.10291	0.436305	2.40905
Aco000576	-0.408838	0.0132965	yellow	Ethylene-responsive transcription factor		AT4G27950.1	CRF4	cytokinin response factor 4	LOC_Os01g12440.1	AP2 domain containing protein, expressed	TF__AP2/ERF:ERF	29.0824	39.955	21.8206	21.5511	14.2503	13.8353	15.7838	12.8906	15.9539	14.4965	17.5782	22.4971	23.3375	26.9723	23.8232	24.6106	24.8327	48.7391	20.9302	16.819	5.12013	15.1379	16.6889	15.8539	18.1136	23.2874	14.28	3.22558	7.73384	16.5916	14.1538	21.8066	17.4393	34.4967	6.54457	10.0195
Aco000577	0.680638	4.93e-06	brown	V-type proton ATPase subunit E		AT3G08560.1	VHA-E2	vacuolar H+-ATPase subunit E isoform 2	LOC_Os01g46980.1	vacuolar ATP synthase subunit E, putative, expressed	None	1.13681	0.461815	0.370387	0.41307	0.596837	0.629623	0.836472	0.7086	0.232562	0.183898	0.465078	0.56885	1.05265	1.04836	0.816082	0.769382	0.477263	1.05052	0.697492	0.348816	0.351085	0.6132	1.72182	1.23859	0.326221	0.355301	0.0484103	0.0586469	0.16455	0	0	0.0616005	0.0979738	0	0.109076	0.328507
Aco000578	-0.669947	7.85e-06	lightyellow	Protein of unknown function DUF1191	Protein of unknown function DUF1191	AT3G08600.1		Protein of unknown function (DUF1191)	LOC_Os11g02630.1	expressed protein	None	17.842	12.8344	11.1919	13.1712	15.5453	19.769	11.611	17.7213	10.5857	8.42679	7.11672	17.2774	14.6806	19.5192	15.9949	17.4271	11.8656	15.8163	17.94	16.6061	0	17.0826	31.8163	25.5321	11.1055	9.24627	2.80961	8.5038	2.13915	2.75137	1.60072	2.03282	1.95948	0.183819	5.99919	9.7457
Aco000579	-0.654244	1.51e-05	lightyellow	RING/U-box superfamily protein		AT5G01980.1		RING/U-box superfamily protein	LOC_Os12g02620.1	zinc finger, C3HC4 type domain containing protein, expressed	None	46.5909	52.2889	46.6452	45.6314	59.2343	47.6786	46.5178	50.5338	59.3684	57.4866	44.3486	60.8175	56.1848	55.9221	55.4457	59.5387	62.2059	52.2405	48.4327	58.9223	55.8338	55.2154	62.6065	58.203	58.9879	57.8232	59.8069	44.1611	29.9481	32.7663	33.6995	33.4491	44.1862	36.4574	31.523	51.0828
Aco000580	0.764602	5.69e-08	darkolivegreen	Protein kinase superfamily protein	Protein kinase domain	AT5G61350.1		Protein kinase superfamily protein	LOC_Os07g12480.1	receptor protein kinase, putative, expressed	None	24.5714	6.58806	0.897354	2.31327	4.97733	7.55808	3.48997	10.8622	2.84955	3.0315	2.63643	2.21894	2.7963	2.12203	1.48455	2.03021	1.88357	3.42804	7.60965	1.39547	1.0617	3.65212	2.97661	3.43103	4.00131	2.348	0.713296	0.175941	1.48095	6.41986	3.79119	0.431204	2.05745	4.77929	0.109076	0.930769
Aco000581	-0.542484	0.000630819	lightyellow	Bis5'-adenosyl-triphosphatase	HIT-like domain	AT5G58240.1	FHIT	FRAGILE HISTIDINE TRIAD	LOC_Os12g02730.1	histidine triad family protein, putative, expressed	None	68.4964	58.2624	60.2689	64.6392	90.8026	89.9023	90.2223	90.8195	93.0434	81.8202	86.7884	79.5863	79.4583	81.1079	82.344	82.053	91.8071	80.0259	83.4811	79.4394	87.0958	92.0681	74.4507	62.6264	62.4284	76.3593	70.7256	62.6349	85.7304	74.7038	61.5015	59.9989	45.3619	55.0844	60.2101	67.3986
Aco000582	0.962815	6.66e-21	green	Protein of unknown function DUF567		AT3G15810.1		Protein of unknown function (DUF567)	LOC_Os12g02760.1	DUF567 domain containing protein, putative, expressed	None	0.0247467	0.105369	0	0.0190779	0.109216	0.0436907	0.0793515	0.0426741	0.0457113	0.33973	0.0680771	0.059205	0.0136998	0.0305974	0.0348508	0.0635278	0.0752265	0.0687858	0.0208158	0.0953235	0.065328	0.0866837	0.0681506	0.262373	0.510106	0.0510193	1.27789	0.0586469	0	0	0.0842487	0	0.293921	1.65437	0.109076	8.26742
Aco000583	0.775329	2.82e-08	lightyellow	Charged multivesicular body protein		AT4G29160.3	SNF7.1	SNF7 family protein	LOC_Os11g03060.1	SNF7 domain containing protein, putative, expressed	None	13.4808	20.0664	23.2954	19.9366	20.3453	17.1752	16.0408	14.7839	22.2923	18.1322	18.0979	14.9022	12.0473	10.2251	12.5619	9.93562	14.9683	9.33823	15.3804	14.8137	11.6168	26.8554	25.3924	21.3637	20.2314	12.6984	12.7689	12.2572	30.7708	30.0149	21.9047	33.9419	30.3719	44.9131	11.8893	10.6217
Aco000584	0.725102	5.68e-07	skyblue	methylenetetrahydrofolate reductase 2	FAD-linked oxidoreductase-like	AT2G44160.1	MTHFR2	methylenetetrahydrofolate reductase 2	LOC_Os03g60090.1	methylenetetrahydrofolate reductase, putative, expressed	None	266.564	261.954	238.294	211.754	186.105	195.143	153.232	183.681	207.981	302.135	160.803	121.768	110.188	127.393	145.617	137.614	106.583	97.9019	178.079	544.265	276.22	351.585	201.776	153.48	175.684	324.1	413.414	516.503	184.131	212.522	185.094	123.447	112.278	152.815	488.225	281.804
Aco000585	0.863445	1.23e-11	brown	Protein MOR1	Armadillo-type fold	AT2G35630.1	GEM1,MOR1	ARM repeat superfamily protein	LOC_Os01g60050.1	HEAT, putative, expressed	None	293.804	349.645	285.901	276.072	353.344	353.056	353.065	357.501	311.296	294.802	287.575	559.342	614.657	599.942	574.363	655.218	604.937	538.975	298.235	247.826	207.421	517.643	604.732	646.656	604.048	298.867	300.267	445.892	312.645	227.113	213.739	182.646	291.962	104.593	367.805	335.679
Aco000586	0.608386	8.27e-05	green	RING/U-box superfamily protein		AT5G56340.1	ATCRT1	RING/U-box superfamily protein	LOC_Os05g40980.1	zinc finger, C3HC4 type domain containing protein, expressed	None	20.6983	21.8801	28.2831	27.056	23.5544	22.0485	22.6336	17.6102	27.8233	25.8156	29.7051	21.2261	18.405	17.5609	16.9496	20.0053	22.4825	17.2569	18.9111	23.9893	50.6639	17.8859	11.9443	8.96329	12.5512	17.6021	20.6811	17.5354	40.3147	47.4403	45.9155	25.9954	30.1759	27.8792	13.7436	65.1538
Aco000587	0.753939	1.1e-07	plum1	hypothetical protein							None	32.9971	26.7678	24.3002	25.6178	28.624	39.7225	21.0552	35.1135	23.523	18.2836	18.4037	7.09555	8.06845	9.51091	8.73459	11.2284	3.26617	7.82293	43.6541	62.687	2.92719	9.46733	11.7107	11.543	10.5571	16.0778	8.18284	15.1309	8.06294	15.0908	18.0292	14.9689	8.13182	1.96074	16.7977	16.3158
Aco000588	0.921534	1.58e-15	brown	DNA gyrase subunit A	DNA topoisomerase, type IIA, subunit A/ C-terminal, alpha-beta	AT3G10690.1	GYRA	DNA GYRASE A	LOC_Os02g47150.1	DNA topoisomerase 2, putative, expressed	None	40.2115	36.0727	27.4119	40.2498	69.3833	70.7897	57.3908	70.9841	48.6306	37.6033	47.9427	137.043	109.791	108.382	112.434	121.029	69.089	82.1158	63.0856	31.6352	2.00752	154.333	129.602	76.0729	53.4477	27.6604	24.337	8.09327	27.3153	24.7623	35.2159	41.8884	47.4193	26.3474	5.56289	32.5222
Aco000589	0.77049	3.89e-08	lightyellow	hypothetical protein							None	415.547	442.619	434.946	435.622	323.811	351.244	343.061	408.778	342.552	415.936	354.091	301.066	299.092	305.413	333.878	361.643	311.36	366.333	368.53	534.174	730.802	352.013	442.024	243.666	303.243	531.643	493.417	916.651	523.268	814.822	785.535	799.328	732.844	1117.01	924.966	605.109
Aco000590	0.648531	1.89e-05	greenyellow	myb domain protein 33	SANT/Myb domain	AT5G06100.2	ATMYB33,MYB33	myb domain protein 33	LOC_Os01g59660.2	MYB family transcription factor, putative, expressed	TF__MYB_sup:MYB	10.8119	11.8195	11.7769	12.0911	19.2759	18.5915	18.567	54.1163	15.7971	43.6056	18.7582	20.5105	19.8605	16.8607	18.2272	20.7531	21.3299	18.3113	12.0584	10.4189	9.37538	68.5299	63.4353	66.0013	61.4474	61.2446	84.7562	13.8993	30.2772	16.3415	18.7875	14.9073	12.4427	13.6639	11.5621	16.8086
Aco000591	0.946133	3.19e-18	skyblue	hypothetical protein		AT5G17910.1			LOC_Os01g59670.1	expressed protein	None	9.35654	5.41071	12.0774	11.7194	10.6933	15.6241	11.9841	20.3912	14.2512	86.625	8.97839	8.47726	8.44086	7.70139	7.67157	8.95339	7.75412	7.48254	14.9832	13.2923	90.547	15.6015	5.93596	5.87864	3.24936	76.3303	186.492	150.019	6.25289	11.339	14.575	10.4105	8.91561	55.8197	136.782	6.29638
Aco000592	0.861301	1.57e-11	black	Endoplasmic reticulum-Golgi intermediate compartment protein	Endoplasmic reticulum vesicle transporter, C-terminal	AT1G36050.2		Endoplasmic reticulum vesicle transporter protein	LOC_Os05g41120.1	endoplasmic reticulum-Golgi intermediate compartment protein 3, putative, expressed	None	75.8959	85.8668	70.4645	62.0723	64.5371	74.6047	62.9448	68.7887	63.8363	49.7638	60.4756	72.6011	74.5233	72.9985	68.4603	76.5749	71.2956	79.4084	74.6369	75.2684	155.723	43.6497	43.5104	56.8076	66.9687	46.2098	38.4577	227.081	83.2622	82.2909	97.8127	99.5464	87.4906	65.2558	218.698	77.0896
Aco000593	-0.518584	0.00119441	darkgreen	Histone-lysine N-methyltransferase 2B	SRA-YDG	AT1G73100.1	SDG19,SUVH3	SU(VAR)3-9 homolog 3	LOC_Os05g41172.2	histone-lysine N-methyltransferase, H3 lysine-9 specific SUVH1, putative, expressed	None	129.83	128.518	133.597	120.206	130.367	114.501	123.134	101.391	134.839	134.141	127.554	178.072	168.62	170.022	156.41	147.201	158.901	141.841	109.131	104.616	175.951	68.3852	96.6169	93.5242	97.1776	111.227	125.665	119.346	181.992	161.914	148.193	182.892	167.437	185.841	108.967	129.322
Aco000595	-0.458961	0.00486949	brown	Mitochondrial import inner membrane translocase subunit TIM8		AT5G50810.1	TIM8	translocase inner membrane subunit 8	LOC_Os11g03710.1	mitochondrial import inner membrane translocase subunit Tim, putative, expressed	None	2.4996	3.40832	3.59496	4.46222	6.64048	4.52098	5.51052	6.10266	6.00343	6.68562	4.9658	3.9576	3.31622	3.303	3.74524	4.25186	2.9364	2.69993	4.62994	7.89391	5.07966	5.92673	4.05562	2.6327	3.94804	5.92975	3.54699	6.33386	7.40474	7.00348	9.5201	5.85205	4.01693	5.69839	6.21734	2.5733
Aco000596	-0.411744	0.0125936	yellow	50S ribosomal protein L36	Ribosomal protein L36	AT5G20180.2		Ribosomal protein L36	LOC_Os03g59720.1	ribosomal protein L36 containing protein, expressed	None	18.2143	19.0004	17.721	19.5137	28.2581	30.0304	24.294	34.9266	23.9349	21.5376	18.1969	29.8823	23.6649	26.7882	27.1207	28.9466	18.4269	22.9229	25.0326	34.3174	12.7464	24.9378	21.608	25.2932	26.8254	30.3708	19.6386	19.8813	15.9613	18.3425	15.8387	24.7018	16.9495	29.0434	19.6337	20.0389
Aco000597	0.466604	0.0041225	lightyellow	Ubiquitin carboxyl-terminal hydrolase family protein	Plant organelle RNA recognition domain	AT5G45790.2		Ubiquitin carboxyl-terminal hydrolase family protein	LOC_Os02g26550.2	ubiquitin carboxyl-terminal hydrolase, family 1, putative, expressed	None	4.62963	3.74536	3.83546	3.96832	4.05947	2.9316	3.64712	3.44955	3.87023	3.83034	4.29979	2.18894	2.14153	1.77523	2.39412	2.57716	2.54488	2.01604	3.93927	3.68933	0.606927	4.78009	4.91764	10.4057	3.45002	1.65491	3.37259	0.586469	3.45554	4.58561	5.98166	6.40645	7.93588	6.67876	0.436305	1.47828
Aco000598	0.721498	6.87e-07	midnightblue	hypothetical protein	Protein of unknown function DUF3007	AT3G17930.1			LOC_Os01g59080.1	expressed protein	None	16.764	13.555	12.0214	14.1777	6.62136	7.73763	8.27385	8.05387	9.6112	6.18306	10.7136	2.6653	2.81007	4.00573	3.6181	3.83847	4.32675	4.6667	10.6757	10.5511	1.24716	5.05913	6.86446	4.11724	3.61249	3.39405	5.03529	3.10829	7.56929	8.33748	8.50912	13.1825	11.267	13.4801	2.50875	6.73439
Aco000599	-0.682342	4.57e-06	lightyellow	Aquaporin SIP1-1	Aquaporin-like	AT3G56950.2	SIP2,SIP2;1	small and basic intrinsic protein 2;1	LOC_Os03g20410.1	aquaporin SIP2-1, putative, expressed	None	10.8563	7.40544	8.98608	9.35797	13.1237	10.5592	12.2695	8.31104	14.6336	11.1131	12.2373	11.3512	8.89065	8.53741	9.93972	7.35025	5.92466	7.61426	12.5934	7.91842	9.42468	15.9308	12.6981	8.20938	8.83896	5.5885	5.8251	4.80905	3.94919	1.08387	1.85347	3.08003	1.56758	1.65437	4.69028	6.13213
Aco000600	0.914506	6.42e-15	lightyellow	calmodulin 4	EF-hand domain	AT2G27030.3	ACAM-2,CAM5	calmodulin 5	LOC_Os03g20370.1	OsCam1-1 - Calmodulin, expressed	None	533.149	474.206	580.436	505.778	307.596	331.202	320.822	345.229	318.685	346.743	300.729	300.124	303.612	326.667	273.727	304.337	281.99	362.868	391.689	458.52	593.785	355.3	397.385	262.042	247.677	465.808	356.115	306.489	865.038	736.866	828.754	843.003	745.287	1076.38	315.558	592.626
Aco000602	0.565479	0.000325825	black	Dihydroorotase		AT5G12200.1	PYD2	pyrimidine 2	LOC_Os01g59340.1	dihydropyrimidinase, putative, expressed	None	57.1695	74.2412	93.2469	64.5164	28.4826	28.7519	41.9228	46.3329	26.9805	57.0508	49.5066	40.5983	44.5493	37.9183	45.5398	47.1018	39.0922	45.7303	37.6745	61.2968	171.982	44.001	55.6263	64.5073	97.2501	97.4001	98.7902	186.614	61.5416	70.4517	112.388	136.63	167.535	239.945	175.722	253.607
Aco000603	0.913395	7.92e-15	brown	PENTATRICOPEPTIDE REPEAT 596	Pentatricopeptide repeat	AT1G80270.2	PPR596	PENTATRICOPEPTIDE REPEAT 596	LOC_Os12g07260.1	PPR repeat domain containing protein, putative, expressed	None	19.9837	13.435	16.5568	19.4443	39.0523	34.9498	44.4463	32.2143	33.2881	24.0004	33.5754	52.6151	57.4418	55.9382	51.9313	55.3165	50.9671	46.3747	31.0907	13.0667	0.505773	49.8946	35.1989	23.7452	22.8104	14.0382	13.6048	2.69776	15.1386	14.8407	17.8607	21.9298	28.4124	23.8352	3.38136	29.0181
Aco000605	0.922146	1.39e-15	brown	basic helix-loop-helix bHLH DNA-binding superfamily protein	Myc-type, basic helix-loop-helix (bHLH) domain	AT2G41130.1		basic helix-loop-helix (bHLH) DNA-binding superfamily protein	LOC_Os03g59670.1	basic helix-loop-helix, putative, expressed	TF__bHLH	0.455367	0.204219	0.0658221	0.0485388	1.33427	2.4574	0.281624	2.03474	0.505491	0.535131	0.0519801	17.5715	15.5795	14.9192	15.8223	11.1032	9.4597	9.99856	2.76847	0.789417	0	9.09174	10.4537	9.56699	10.0148	1.36163	0.65346	0	0.329099	0.0833748	0	0	0	0	0	1.04027
Aco000606	0.952872	3.47e-19	yellow	Digalactosyldiacylglycerol synthase		AT4G00550.1	DGD2	digalactosyl diacylglycerol deficient 2	LOC_Os03g11560.1	digalactosyldiacylglycerol synthase, chloroplast precursor, putative, expressed	None	14.8124	19.4052	23.3285	19.0484	16.3519	16.6774	18.6019	15.3615	18.919	19.769	20.6826	15.043	15.8531	14.712	17.0477	13.9262	17.9136	15.2673	17.4858	23.5365	174.995	18.3069	15.5809	13.946	19.6699	23.2086	26.9543	106.444	27.6444	27.4303	28.3918	32.8331	38.8956	33.0874	101.55	39.6398
Aco000607	-0.512986	0.00137788	yellow	10 kDa chaperonin	GroES (chaperonin 10)-like	AT1G23100.1		GroES-like family protein	LOC_Os03g25050.1	chaperonin, putative, expressed	None	40.5248	26.131	42.6842	59.5421	60.5966	45.733	69.5087	48.3216	59.1533	47.8682	64.6505	66.0969	52.3426	49.8173	94.2375	51.2683	37.9084	42.0064	54.2492	60.202	12.9344	72.0506	66.0017	58.4712	45.8258	51.4658	34.9499	41.0528	40.9729	41.2705	37.5749	51.7444	41.8348	74.4467	49.5206	27.5398
Aco000608	0.814871	1.46e-09	brown	BRCA1 C Terminus domain containing protein	BRCT domain				LOC_Os03g59650.2	BRCA1 C Terminus domain containing protein, expressed	None	4.09609	1.20653	2.7476	3.15487	4.30795	2.93667	8.50071	3.38523	4.7012	4.40024	7.0792	14.4189	16.1372	16.961	15.4227	19.117	7.34263	13.6118	4.67839	1.44749	5.03248	10.4231	14.8517	5.24693	2.9758	4.12717	5.49522	4.7504	6.41744	4.16874	2.44321	7.39206	5.19261	8.02676	3.38136	4.32534
Aco000609	0.640371	2.6e-05	brown	General transcription factor IIE subunit	Zinc finger, RING/FYVE/PHD-type	AT1G03280.1		Transcription factor TFIIE, alpha subunit	LOC_Os08g25460.1	transcription initiation factor, putative, expressed	None	63.9386	71.1913	72.5508	66.9969	81.7443	72.3361	79.0304	72.6086	77.489	67.1681	76.5496	107.455	112.134	101.649	106.296	103.752	115.387	98.6756	70.4981	75.8516	96.086	106.977	98.3164	91.0147	95.3965	67.6085	66.0848	93.7177	55.7824	60.1966	64.2817	96.5896	95.7204	101.774	79.0803	85.357
Aco000610	-0.695847	2.46e-06	lightyellow	GTPase Era	GTP-binding protein Era	AT5G66470.1		RNA binding;GTP binding	LOC_Os05g49220.2	GTP-binding protein, putative, expressed	None	35.6573	39.4629	39.2263	41.3253	35.93	33.6359	39.6618	29.8207	33.6266	24.3364	32.2046	32.9671	38.6203	36.891	40.5629	32.2568	40.7248	33.6053	38.2267	29.3654	12.1096	31.1195	30.9878	40.8604	49.8278	22.9453	19.4668	23.8693	25.3407	18.3425	17.7765	20.4514	19.8887	7.78167	24.1058	35.5882
Aco000612	0.603529	9.75e-05	black	Nucleotide-sugar transporter family protein	Triose-phosphate transporter domain	AT5G25400.1		Nucleotide-sugar transporter family protein	LOC_Os05g41480.1	domain of unknown function, DUF250 domain containing protein, expressed	None	220.475	153.675	159.588	143.61	114.582	180.733	130.912	166.17	154.531	203.66	100.891	90.2133	88.4288	118.064	115.957	131.086	116.859	254.226	179.049	306.806	263.226	101.572	83.3419	84.907	100.6	287.026	188.127	325.256	99.5526	152.743	167.318	110.08	95.2305	131.247	354.28	112.568
Aco000613	-0.448441	0.00608717	yellow	Aldolase 4.1.2.14	Aldolase-type TIM barrel				LOC_Os07g12160.1	KHG/KDPG aldolase, putative, expressed	None	3.40461	2.41912	3.0357	3.16487	4.20254	3.09544	6.65972	4.24443	3.47153	2.76473	5.89764	5.37036	6.44561	4.79221	4.88518	5.09235	3.81409	4.32806	4.10169	2.13498	0.314005	6.35465	5.8486	5.47337	9.41065	2.72703	2.35899	1.70076	4.60739	4.66899	3.87544	4.55844	4.01693	11.1517	1.19984	6.35113
Aco000615	0.946019	3.31e-18	brown	Transcription elongation factor Spt6	SH2 domain	AT1G65440.2	GTB1	global transcription factor group B1	LOC_Os05g41510.1	SH2 motif, putative, expressed	None	77.8355	66.7279	73.5182	84.6449	142.424	110.068	124.917	101.043	131.458	98.9873	126.059	245.996	238.201	205.337	185.192	229.147	245.292	142.528	110.397	45.936	8.15607	187.288	141.966	116.589	95.7071	57.2138	75.8516	47.9145	39.6565	31.3489	21.2307	14.4145	31.6455	17.5241	28.687	50.2068
Aco000616	0.756204	9.62e-08	greenyellow	Auxin efflux carrier	Auxin efflux carrier, plant type	AT5G57090.1	AGR,AGR1,ATPIN2,EIR1,PIN2,WAV6	Auxin efflux carrier family protein	LOC_Os06g12610.1	auxin efflux carrier component, putative, expressed	None	0.0494933	0.178261	0.431129	0.41307	4.8765	3.03049	0.0308078	17.0276	0.166307	25.5515	0	0.0896493	0.0275421	0.0456027	0.118063	0.205636	0.367826	0.442933	0.319741	0.302677	1.84481	14.5529	16.4571	34.8403	34.2849	21.6443	53.6375	20.2332	0.822749	0	0	0	0	0.122546	20.07	0.219004
Aco000617	0.480762	0.00299768	lightyellow	Zinc finger protein		AT3G02860.2		zinc ion binding	LOC_Os05g41530.1	ZOS5-11 - C2H2 zinc finger protein, expressed	None	31.7386	33.0145	35.2428	36.2694	43.8706	33.1156	39.5416	34.687	42.311	38.8283	45.1286	46.466	46.1583	43.8424	44.8087	41.3834	46.8576	40.4214	34.3417	34.0614	39.4943	52.4919	59.5545	48.3173	47.7456	29.5495	37.2076	34.2498	32.0872	40.0199	39.9339	71.5798	80.9263	61.2117	33.8136	31.8104
Aco000618	0.698341	2.18e-06	yellow	Saccharopine dehydrogenase	NAD(P)-binding domain	AT1G50450.1		Saccharopine dehydrogenase	LOC_Os12g04260.1	astaxanthin synthase KC28, putative, expressed	None	3.72648	3.82059	5.77996	5.63722	2.92507	1.6835	4.16244	1.79962	3.72129	3.38739	6.06614	2.16113	2.27207	1.91246	2.61282	1.94888	2.25409	2.29	2.21192	2.9856	13.0831	2.78189	6.45733	3.70916	4.2581	1.73618	2.12591	7.09627	1.3164	0.917123	0.673989	0.554405	0.489869	1.47055	7.30811	11.8262
Aco000619	0.479829	0.00306258	lightyellow	Eukaryotic translation initiation factor 3 subunit E	Eukaryotic translation initiation factor 3 subunit E	AT3G57290.1	ATEIF3E-1,ATINT6,EIF3E,INT-6,INT6,TIF3E1	eukaryotic translation initiation factor 3E	LOC_Os07g07250.1	eukaryotic translation initiation factor 3 subunit E, putative, expressed	None	184.998	125.954	167.41	185.155	209.241	175.287	202.154	215.961	196.511	212.967	179.056	204.218	181.172	204.231	197.851	203.301	164.789	184.18	179.509	196.291	172.236	278.133	206.823	158.235	173.666	158.637	214.076	165.56	190.055	187.343	205.904	289.584	268.252	250.974	157.179	164.801
Aco000620	0.952312	4.22e-19	yellowgreen	Bifunctional inhibitor/lipid-transfer protein/seed storage 2S albumin superfamily protein		AT4G30880.1		Bifunctional inhibitor/lipid-transfer protein/seed storage 2S albumin superfamily protein	LOC_Os01g58660.1	LTPL29 - Protease inhibitor/seed storage/LTP family protein precursor, expressed	None	0.12619	0.0267639	0	0.0381558	0.144753	0	0	0	0.0260564	0.10664	0.0167441	0.163326	0.208132	0.294656	0.251825	0.315735	1.20192	1.97037	0.0208158	0	0.222124	0.0213832	0.0179161	0.294891	0.216359	0	0.0666188	0	0	0.0833748	0	0	0	0	0	0
Aco000621	0.900858	7.15e-14	skyblue	Bifunctional inhibitor/lipid-transfer protein/seed storage 2S albumin superfamily protein		AT4G30880.1		Bifunctional inhibitor/lipid-transfer protein/seed storage 2S albumin superfamily protein	LOC_Os01g58660.1	LTPL29 - Protease inhibitor/seed storage/LTP family protein precursor, expressed	None	0.338211	0.41818	0.278261	0.621396	0.226976	0.115598	0.110159	0.235389	0.066255	5.22912	0.1565	4.09322	4.44449	4.42949	3.79581	3.44552	2.35916	3.87165	0.186657	0.0908475	1.08573	1.476	1.19263	0.617761	0.756848	8.90107	18.8093	9.91133	0.329099	0.333499	0.168497	0	0	0	12.871	0.438009
Aco000622	0.941527	1.24e-17	yellow	Patatin-like phospholipase domain-containing protein		AT5G04040.1	SDP1	Patatin-like phospholipase family protein	LOC_Os01g55650.1	phospholipase, patatin family, putative, expressed	None	26.2831	35.7807	36.8932	28.6811	20.6672	20.3359	22.4494	31.2311	24.3709	45.6883	27.2924	33.7846	35.1617	27.8925	30.749	24.8673	36.5146	26.2919	20.0342	28.2854	180.649	21.8713	23.3806	29.2429	34.2839	55.2278	75.4545	101.694	40.1501	37.6854	34.542	32.2171	48.399	64.8881	102.75	43.6366
Aco000623	0.866807	8.24e-12	lightyellow	NADP-binding Rossmann-fold superfamily protein	Glucose/ribitol dehydrogenase	AT1G52340.1	ABA2,ATABA2,ATSDR1,GIN1,ISI4,SDR1,SIS4,SRE1	NAD(P)-binding Rossmann-fold superfamily protein	LOC_Os03g59610.1	oxidoreductase, short chain dehydrogenase/reductase family protein, putative, expressed	None	87.3792	144.523	119.844	131.89	56.8572	65.7879	48.9697	63.635	68.6228	44.2577	47.0744	26.8172	33.5717	52.5273	40.7551	38.9433	45.3094	90.0009	48.4212	40.5041	3.96316	32.2786	36.3857	48.5442	75.3039	56.2891	21.6214	11.3775	99.2235	134.15	142.801	144.392	188.11	341.965	11.7802	44.0199
Aco000625	0.415348	0.0117657	yellow	Protein of unknown function DUF803	Magnesium transporter NIPA	AT1G34470.1		Protein of unknown function (DUF803)	LOC_Os05g43790.1	DUF803 domain containing, putative, expressed	None	25.2736	26.4795	27.7009	29.2685	21.0826	21.8438	26.0871	20.0721	25.4073	27.3865	32.022	29.5777	27.6066	26.3079	29.1729	28.1692	36.3064	25.8516	19.5312	20.7371	48.3235	28.121	24.1169	16.9822	20.446	20.8899	31.5771	30.4377	47.5549	36.1013	32.183	45.03	42.4226	26.8376	25.742	46.5385
Aco000626	0.765552	5.35e-08	grey60	hypothetical protein		AT3G57062.2			LOC_Os12g16660.1	hypothetical protein	None	2.8972	3.53032	3.09364	2.41451	0.2796	0.700568	0.824031	0.898643	0.524869	0.787272	1.64176	0.253235	0.181349	0.247125	0.401286	0.849429	0.374475	1.08995	0.94183	6.21457	11.9996	6.7736	9.40252	14.0249	23.8507	1.40451	0.819058	8.26921	0.658199	0.750373	1.51648	2.03282	2.15542	2.38965	8.50795	6.67964
Aco000627	0.725428	5.58e-07	brown	DNA-directed RNA polymerase V subunit 5A		AT3G54490.1	RPB5E	RNA polymerase II fifth largest subunit, E	LOC_Os12g04510.1	DNA-directed RNA polymerases I, II, and III subunit RPABC1, putative, expressed	None	3.80212	2.72863	3.04327	4.27112	6.22213	4.84692	5.64868	4.86365	5.00019	5.75746	3.56014	6.55303	5.79581	6.92221	4.89931	7.2461	7.60206	11.7545	4.31598	1.59107	0.223378	7.21936	11.4336	8.21075	4.39789	6.42668	2.72894	0.586469	1.9746	3.75187	3.95969	4.68164	4.40882	5.02439	0.436305	0.876018
Aco000628	0.770492	3.89e-08	brown	DNA-directed RNA polymerase V subunit 5A	RNA polymerase, subunit H/Rpb5 C-terminal	AT3G57080.1	NRPE5,RPB5B	Eukaryotic rpb5 RNA polymerase subunit family protein	LOC_Os12g04510.1	DNA-directed RNA polymerases I, II, and III subunit RPABC1, putative, expressed	None	9.93012	8.12148	7.04245	9.72168	18.0365	13.8355	20.5132	14.4587	12.6925	12.0414	15.4885	23.932	22.6194	22.1132	23.4203	25.5875	23.1762	26.5465	9.34312	5.60193	0.703878	32.1012	41.2319	26.3488	16.8393	8.73915	9.5901	1.99399	20.7333	15.5911	18.282	21.2522	17.9292	13.7864	1.41799	13.5235
Aco000629	0.897233	1.28e-13	darkgreen	annexin 8	Annexin repeat	AT5G12380.1	ANNAT8	annexin 8	LOC_Os01g31270.1	annexin, putative, expressed	None	53.0303	23.3482	15.4389	15.7777	88.4627	106.609	72.4662	90.1163	62.1403	59.3328	47.7542	138.347	167.622	200.931	305.859	362.057	264.301	455.656	82.0117	41.4112	2.1976	1135.03	616.64	347.631	306.548	87.4254	39.8306	17.77	8.22749	9.83823	16.597	19.0346	15.6758	3.73765	15.3797	127.844
Aco000630	0.766698	4.97e-08	salmon	response regulator 9	Signal transduction response regulator, receiver domain	AT3G57040.1	ARR9,ATRR4	response regulator 9	LOC_Os11g04720.2	OsRR10 type-A response regulator, expressed	None	41.7496	44.7034	32.5163	29.001	7.71676	16.0583	12.5116	23.5706	13.5969	11.0145	20.8761	3.95246	4.42636	8.61847	9.47427	3.04562	1.82218	5.62864	13.9161	10.2393	6.02294	17.4322	14.554	16.1482	13.3021	4.79235	7.2352	7.44816	168.005	263.464	397.401	71.0254	63.585	75.4271	6.32642	67.6724
Aco000631	-0.906082	2.97e-14	brown	Structure-specific endonuclease subunit SLX1-like protein	GIY-YIG nuclease superfamily	AT5G43210.1		Excinuclease ABC, C subunit, N-terminal	LOC_Os11g04935.1	GIY-YIG catalytic domain containing protein, putative, expressed	None	33.0733	41.3696	34.1931	26.2661	20.2872	25.1761	20.796	27.1444	20.9862	22.9047	21.3012	5.108	4.73525	5.48782	6.26957	4.64869	4.92675	4.55033	25.0838	31.0473	47.1037	8.97841	9.60895	7.74423	12.3784	30.9365	30.3765	28.5024	25.0116	34.6839	35.7214	37.3299	21.4563	48.3444	29.0143	15.8778
Aco000632	-0.33475	0.0459768	yellow	General transcription factor IIH subunit		AT1G05055.1	ATGTF2H2,GTF2H2	general transcription factor II H2	LOC_Os04g42990.1	suppressor of stem-loop protein 1, putative, expressed	None	13.8564	14.4633	13.6182	14.2484	15.4286	11.1353	12.0389	12.7016	12.7392	15.6846	13.9653	16.1709	13.6812	12.795	15.5568	10.8939	13.6368	14.8121	12.602	14.1934	9.71598	14.2664	15.1836	17.4578	17.6929	14.8261	19.0903	13.5474	12.8349	14.9241	12.8058	16.1393	14.6961	17.953	12.4347	10.4027
Aco000633	0.766248	5.12e-08	green	RNA polymerase sigma-C factor	Winged helix-turn-helix DNA-binding domain	AT5G13730.1	SIG4,SIGD	sigma factor 4	LOC_Os11g26160.1	RNA polymerase sigma factor, putative, expressed	None	2.50036	3.4944	1.1029	0.587942	0.213377	0.108547	0.29096	0.17229	0.066255	0.207075	0.461843	0.222348	0.301086	0.372197	0.235114	0.486273	0.450178	0.493532	0.369562	0.495457	0.536969	0.303945	0.380634	0.421824	0.698425	0.0761731	0.416433	0	0.329099	0.250124	0.758238	0	0.195948	0.061273	0	4.8181
Aco000634	0.807895	2.58e-09	brown	Ran-binding proteins 9/10-like protein	B30.2/SPRY domain	AT1G51450.1	TRO	TRAUCO	LOC_Os12g04930.1	ASH-like SPRY domain containing protein, putative, expressed	None	19.9301	18.5386	17.8	16.6864	14.0247	13.6436	11.3667	14.182	12.7643	13.1808	12.2876	21.8544	21.927	22.1701	21.639	21.7836	19.0808	26.4605	17.0845	13.2212	8.61842	21.8176	18.8307	17.1734	19.1414	15.8619	11.821	6.56845	10.3666	11.2556	10.8681	11.6425	12.3447	13.5413	7.41718	10.9502
Aco000635	0.677706	5.61e-06	brown	Pentatricopeptide repeat-containing protein		AT2G41720.1	EMB2654	Tetratricopeptide repeat (TPR)-like superfamily protein	LOC_Os07g11280.2	pentatricopeptide containing protein, putative, expressed	None	32.1517	21.9324	24.5114	31.1314	20.8084	22.9702	28.1706	19.5572	18.5168	13.4066	24.4305	26.1197	34.7136	30.1787	26.82	27.6792	24.8006	25.1716	24.7893	10.06	4.18783	35.3397	56.8499	43.4351	31.1341	11.1427	10.1485	11.1429	14.4804	10.7553	8.34062	13.7369	14.3042	3.06365	11.1258	29.4561
Aco000636	0.437433	0.00763301	lightyellow	Mitochondrial Rho GTPase 3.6.5	MIRO	AT5G27540.2	emb2473,MIRO1	MIRO-related GTP-ase 1	LOC_Os03g59590.1	ATP/GTP/Ca++ binding protein, putative, expressed	None	139.45	124.43	146.866	159.619	169.801	156.14	158.563	174.253	155.144	180.863	141.16	179.094	155.334	160.411	169.249	176.018	162.832	178.064	154.614	147.848	116.684	275.857	179.609	133.625	143.746	170.185	204.125	132.777	170.309	196.765	212.728	198.538	203.002	235.962	116.493	110.433
Aco000637	0.786851	1.27e-08	yellow	NADP-binding Rossmann-fold superfamily protein		AT5G19440.1		NAD(P)-binding Rossmann-fold superfamily protein	LOC_Os01g34480.1	NAD dependent epimerase/dehydratase family protein, putative, expressed	None	230.126	245.743	263.618	229.203	224.574	241.098	132.423	243.024	183.346	225.816	124.855	109.639	93.4204	111.395	130.985	107.343	115.707	170.733	230.71	369.169	1148.83	145.043	205.672	325.871	382.688	350.859	283.662	570.517	262.457	283.724	298.662	415.619	327.624	944.217	563.488	872.842
Aco000638	0.866455	8.6e-12	yellow	Lipase	Fungal lipase-like domain	AT5G18630.2		alpha/beta-Hydrolases superfamily protein	LOC_Os01g71010.1	lipase precursor, putative, expressed	None	12.5575	18.9731	22.1341	17.353	14.6175	14.5764	16.5859	18.2494	14.4559	18.4052	17.2726	21.2319	21.5095	18.2643	24.4993	17.5006	23.4239	21.6202	14.6788	19.846	96.0303	20.9681	21.9536	26.0411	26.504	28.723	23.4162	69.3206	19.0878	14.8407	16.0915	40.4715	33.1151	41.0529	59.9919	60.1167
Aco000640	0.729279	4.54e-07	yellow	Protein of unknown function DUF630 and DUF632		AT5G25590.1		Protein of unknown function (DUF630 and DUF632)	LOC_Os05g32760.1	BZIP protein, putative, expressed	None	41.7013	56.3754	52.2802	46.3508	46.3252	45.5816	44.234	43.4171	47.4004	53.7662	44.3812	41.1663	44.3033	48.3948	48.8921	43.8094	51.721	52.2124	47.379	62.3911	113.124	34.7624	36.352	40.9053	44.4456	69.859	59.9734	108.907	46.7321	55.0274	70.5161	72.2574	75.1459	68.442	96.4234	119.303
Aco000643	0.415319	0.0117721	lightyellow	RING zinc finger protein		AT3G05250.1		RING/U-box superfamily protein	LOC_Os03g59540.1	zinc finger, C3HC4 type domain containing protein, expressed	None	14.3809	17.0194	18.4799	19.1682	10.8732	13.1726	13.1334	12.2117	13.0009	12.7362	14.6161	13.8959	15.5307	15.6034	14.9413	14.336	14.3739	16.8664	14.5331	16.3143	10.7106	15.8631	13.0056	31.3152	20.4769	15.8957	17.8113	13.2542	14.4804	11.1722	12.6373	31.4163	32.4293	22.0583	13.6345	16.6991
Aco000644	0.382808	0.0212034	lightyellow	mitogen-activated protein kinase 16	Protein kinase domain	AT5G19010.1	MPK16	mitogen-activated protein kinase 16	LOC_Os05g05160.1	CGMC_MAPKCGMC_2.1 - CGMC includes CDA, MAPK, GSK3, and CLKC kinases, expressed	None	118.182	71.4946	218.09	196.971	154.509	130.62	176.83	120.814	241.469	297.107	311.563	194.664	158.456	162.878	146.955	154.328	153.63	123.862	113.899	122.46	198.147	119.412	94.051	77.9521	89.0469	247.666	332.702	155.473	347.365	350.841	332.951	145.254	154.015	248.891	146.162	107.476
Aco000645	0.569891	0.000285428	brown	Lipase	Alpha/Beta hydrolase fold	AT1G10740.3		alpha/beta-Hydrolases superfamily protein	LOC_Os05g33820.1	lipase, putative, expressed	None	7.56654	3.41	15.0431	12.242	42.7803	28.8707	50.6044	27.63	59.487	57.7163	66.8522	53.6925	49.0967	44.6202	72.8618	45.0767	56.5923	43.9412	29.5132	21.016	3.36973	85.5062	120.195	181.07	75.1818	68.5128	46.2748	23.4001	1.81005	1.6675	1.17948	1.10881	0.391895	3.00238	23.1242	4.98235
Aco000646	-0.615096	6.55e-05	yellow	hypothetical protein		AT3G62450.1			LOC_Os11g01594.1	expressed protein	None	7.22597	8.1785	7.2119	8.00434	8.25349	6.58379	9.58521	6.42892	8.09216	8.49893	14.7843	11.3997	11.2301	9.42657	12.55	10.0346	8.74451	8.33732	8.82242	8.26255	1.83343	13.0081	12.3622	9.31795	10.0811	6.73474	13.1811	3.40152	7.07564	7.58711	7.41388	10.4105	6.95614	11.7031	2.72691	7.55566
Aco000647	0.798396	5.42e-09	brown	T-complex protein 1 alpha subunit	GroEL-like apical domain	AT3G02530.1		TCP-1/cpn60 chaperonin family protein	LOC_Os05g05470.1	T-complex protein, putative, expressed	None	222.198	193.646	208.425	225.392	241.261	235.629	181.907	253.043	196.033	187.901	150.521	372.261	288.669	292.611	378.867	346.289	253.182	267.229	227.293	231.173	68.8698	338.257	284.798	236.217	215.844	207.204	161.427	146.207	141.677	182.007	192.171	263.589	284.222	199.015	133.291	149.416
Aco000648	0.969541	2.36e-22	brown	Chaperone protein DnaJ	Domain of unknown function DUF3444	AT5G18750.1		DNAJ heat shock N-terminal domain-containing protein	LOC_Os06g34440.1	dnaJ domain containing protein, expressed	None	54.623	48.9663	49.9544	54.7709	93.7156	73.348	76.1301	75.0266	75.543	65.8843	69.1589	175.229	147.042	148.318	147.681	163.243	152.045	131.196	64.2944	43.8869	23.0882	158.155	164.12	134.88	93.3698	52.6638	57.3046	26.6257	65.4908	65.4492	62.007	47.186	60.1559	37.9893	27.2691	37.395
Aco000649	-0.581341	0.000200664	black	Pentatricopeptide repeat-containing protein	Pentatricopeptide repeat	AT4G15720.1		Tetratricopeptide repeat (TPR)-like superfamily protein	LOC_Os12g06650.1	tetratricopeptide-like helical, putative, expressed	None	1.78448	2.68197	1.40114	2.40771	2.54706	1.78971	1.55065	2.42044	2.59494	2.57922	2.28274	2.76898	2.46164	1.8542	1.89017	2.52901	2.28307	1.99933	1.58063	2.48499	0.82442	2.31726	2.22924	2.97201	2.2809	1.81063	2.26252	0.469175	0.822749	0.750373	1.09523	2.21762	2.74327	2.87983	0.545381	0.930769
Aco000650	0.797231	5.92e-09	grey60	Acyl-CoA-binding domain-containing protein	Acyl-CoA-binding protein, ACBP	AT3G05420.2	ACBP4	acyl-CoA binding protein 4	LOC_Os03g61930.1	ACBP4, putative, expressed	None	18.9874	11.9141	17.4315	16.7452	63.4958	57.7436	30.2835	142.074	28.0539	272.157	27.0526	42.8233	42.0415	43.4904	45.6148	44.7846	37.1983	35.903	29.6513	20.506	30.7799	78.1902	656.582	1340.06	379.713	284.587	604.522	43.516	28.4671	23.7618	22.9156	18.1722	14.892	28.6758	39.0493	23.4882
Aco000651	0.511068	0.00144624	lightyellow	Tyrosine-tRNA ligase	RNA-binding S4 domain	AT3G02660.1	emb2768	Tyrosyl-tRNA synthetase, class Ib, bacterial/mitochondrial	LOC_Os01g31610.1	tyrosyl-tRNA synthetase, putative, expressed	None	22.8274	24.663	22.8682	21.5392	17.3266	20.463	17.4358	18.89	15.1817	16.2218	16.9807	12.8959	12.0465	11.6278	12.8109	9.63403	10.489	13.3434	19.0149	24.1282	13.5746	9.95948	9.85201	13.1258	14.9316	21.5303	10.2401	12.4918	8.22749	12.006	12.89	26.4266	29.1962	27.8179	14.9434	16.7538
Aco000652	0.847396	7.12e-11	salmon	PWWP domain-containing protein 2B	PWWP domain	AT3G05430.1		Tudor/PWWP/MBT superfamily protein	LOC_Os05g05660.1	PWWP domain containing protein, expressed	None	43.2253	34.6612	31.0736	35.2599	45.497	47.1354	48.9273	45.9733	49.758	47.3576	51.7991	65.3264	58.3906	54.755	51.1742	52.861	63.3186	54.4825	45.6097	34.6015	42.0983	51.0133	40.9271	35.1324	36.4554	40.1341	40.3158	28.9129	110.248	114.14	122.582	33.2027	37.7199	49.5699	30.8686	23.8167
Aco000653	-0.424514	0.00986482	black	Electron transfer flavoprotein subunit alpha	Electron transfer flavoprotein, alpha/beta-subunit, N-terminal	AT1G50940.1	ETFALPHA	electron transfer flavoprotein alpha	LOC_Os03g61920.1	electron transfer flavoprotein subunit alpha, mitochondrial precursor, putative, expressed	None	40.5732	43.8121	46.3721	39.928	41.9756	51.9171	35.663	45.3729	40.7298	39.3625	33.2608	43.6169	42.2958	42.6369	39.2267	42.3786	37.224	37.6747	50.5887	60.1167	43.6674	39.0874	41.3032	50.9549	49.7271	60.11	38.7505	30.731	30.9354	37.6854	38.2489	44.9068	42.7166	61.8857	28.9052	24.2547
Aco000654	-0.661781	1.11e-05	brown	dephospho-CoA kinase family	Dephospho-CoA kinase	AT2G27490.2	ATCOAE	dephospho-CoA kinase family	LOC_Os01g25880.1	dephospho-CoA kinase, putative, expressed	None	6.17145	6.98254	6.47296	6.29581	7.25696	7.11732	7.40161	6.59803	6.9878	9.57973	8.32181	7.37989	5.18929	4.96842	4.6549	4.28633	6.56393	4.88411	5.85021	6.3158	11.6952	4.98488	4.87329	4.13332	4.95872	8.3304	13.2127	10.3219	11.8476	9.2546	7.66663	8.19287	5.68248	9.80368	11.453	11.3882
Aco000655	-0.644198	2.24e-05	yellow	vesicle-associated membrane protein 724	Synaptobrevin	AT4G15780.1	ATVAMP724,VAMP724	vesicle-associated membrane protein 724	LOC_Os07g14540.1	vesicle-associated membrane protein, putative, expressed	None	37.076	44.8658	38.4745	42.2942	58.5839	44.9932	53.4374	43.9166	52.8769	41.6932	48.5033	54.5048	50.4364	52.5835	51.7526	48.9989	50.7377	49.8944	49.5227	61.342	13.5578	45.9235	42.3345	43.7441	48.8554	41.5645	25.7131	29.4407	43.4411	49.0244	44.9888	62.7709	75.7337	29.7787	29.3415	54.8606
Aco000656	0.904514	3.88e-14	lightyellow	uncharacterized protein					LOC_Os03g61900.1	expressed protein	None	0.937118	2.43599	7.44891	4.27302	0.288744	0.15977	1.10845	1.0069	1.11449	4.99637	2.0374	0.28315	0.285463	0.813049	0.30364	0.54872	3.90742	2.62523	0.77325	7.23651	73.593	0	0.104161	0.480165	1.13227	8.96977	12.1814	3.8707	25.6698	43.4383	50.9704	69.6086	106.693	268.253	4.47213	35.5882
Aco000657	0.450289	0.00585607	yellow	Bifunctional protein folD	Tetrahydrofolate dehydrogenase/cyclohydrolase	AT3G12290.1		Amino acid dehydrogenase family protein	LOC_Os05g05830.1	bifunctional protein folD, putative, expressed	None	11.5969	11.7656	12.6169	10.4333	8.5366	8.97485	9.44392	9.03829	8.3555	10.2381	16.098	14.1772	12.768	8.43446	10.7254	8.52141	7.46687	8.54675	11.1145	15.2284	20.6963	16.8583	15.8235	11.4412	14.3131	12.212	13.507	11.3189	11.0248	8.50423	6.2344	7.14566	4.99666	10.6002	8.07164	14.6185
Aco000658	0.608688	8.18e-05	lightyellow	rapid alkalinization factor 1	Rapid ALkalinization Factor	AT4G15800.1	RALFL33	ralf-like 33	LOC_Os12g35670.1	RALFL4 - Rapid ALkalinization Factor RALF family protein precursor, expressed	None	165.082	201.221	179.805	161.861	64.8153	95.0916	56.4274	89.2572	74.5739	62.226	64.5524	36.8153	34.5395	35.4584	37.6392	38.1631	35.5098	52.7472	92.8314	184.529	464.094	39.6889	37.8677	47.3637	50.8321	82.589	45.8235	157.056	61.8707	205.269	240.951	239.072	211.721	259.124	211.39	84.919
Aco000659	0.771718	3.58e-08	white	Translocase of chloroplast	P-loop containing nucleoside triphosphate hydrolase	AT4G02510.1	ATTOC159,PPI2,TOC159,TOC160,TOC86	translocon at the outer envelope membrane of chloroplasts 159	LOC_Os05g05950.1	TOC159, putative, expressed	None	10.5018	11.2209	11.8688	12.1277	12.3494	9.83738	11.4952	9.49055	12.5934	11.8552	15.8549	16.4013	17.1075	17.0346	17.1248	17.5727	14.7902	16.1414	10.8664	8.13067	19.8998	24.9987	31.8282	27.942	25.3613	7.05969	12.2588	9.73538	6.91109	7.00348	7.32963	8.06967	14.5981	10.9679	7.52626	4.16109
Aco000660	0.80953	2.26e-09	lightyellow	ATPase family gene 2 protein	ATPase, AAA-type, core	AT1G02890.1		AAA-type ATPase family protein	LOC_Os11g43970.1	AAA-type ATPase family protein, putative, expressed	None	183.401	252.971	192.653	166.39	247.186	300.683	283.173	285.213	255.033	249.99	284.365	270.075	257.588	213.264	208.528	262.129	269.676	187.846	279.142	275.412	323.553	145.198	169.297	199.901	213.408	247.844	309.702	338.569	504.839	465.148	513.664	416.604	565.407	495.025	284.907	270.58
Aco000661	0.772225	3.47e-08	brown	DNA mismatch repair protein MutL	Ribosomal protein S5 domain 2-type fold, subgroup	AT4G02460.1	PMS1	DNA mismatch repair protein, putative	LOC_Os02g37920.1	expressed protein	None	11.9677	10.2735	11.7802	13.2313	18.6502	10.881	20.6856	9.49108	15.697	13.3585	19.6165	18.5629	19.6022	18.0133	22.7833	19.009	22.8933	17.5844	10.8466	5.08414	3.4165	24.0146	24.1635	26.0463	23.0783	8.21165	12.8823	9.26621	19.5814	13.5067	14.3223	10.5337	10.9731	7.16894	6.10827	13.6878
Aco000662	-0.727661	4.95e-07	brown	translationally controlled tumor protein		AT3G16640.1	TCTP	translationally controlled tumor protein	LOC_Os11g43900.1	translationally-controlled tumor protein, putative, expressed	None	349.405	253.81	275.099	323.85	228.768	233.293	203.67	264.044	225.178	269.858	255.356	204.158	211.936	218.343	205.025	186.723	126.822	184.601	353.404	476.405	348.93	245.553	230.527	191.2	224.27	299.63	354.649	422.082	452.676	297.314	277.684	526.13	307.246	493.799	494.443	378.385
Aco000663	-0.414673	0.011917	yellow	nucleoside diphosphate kinase 2	Nucleoside diphosphate kinase	AT5G63310.1	ATNDPK2,NDPK IA,NDPK IA IA,NDPK1A,NDPK2	nucleoside diphosphate kinase 2	LOC_Os12g36194.1	nucleoside diphosphate kinase, putative, expressed	None	51.397	36.0141	33.6655	39.1249	28.2747	24.691	27.2454	23.023	30.3528	27.7207	41.178	25.3173	23.4946	20.1984	24.8764	20.006	22.3357	17.5115	35.8285	34.02	10.7473	42.8113	35.4175	26.7346	27.5477	18.2684	34.4564	15.4828	27.3153	30.4318	30.161	21.5602	21.9461	29.2885	14.3981	17.8489
Aco000664	-0.814128	1.55e-09	brown	Fumarylacetoacetate hydrolase domain-containing protein 2A	Fumarylacetoacetase, C-terminal	AT4G15940.1		Fumarylacetoacetate (FAA) hydrolase family	LOC_Os03g61330.2	fumarylacetoacetase, putative, expressed	None	41.8919	42.4667	39.6648	39.8671	32.193	38.4303	39.1371	39.4236	33.7425	47.434	39.1324	23.6678	22.5818	18.8385	18.177	18.1733	22.2807	23.3628	40.4747	48.7862	33.5705	29.2915	17.4223	16.8614	21.403	44.7746	53.7223	40.1145	46.0739	56.5281	63.4392	56.3029	52.318	56.6163	39.9219	39.6398
Aco000665	0.685523	3.96e-06	lightyellow	Trafficking protein particle complex subunit	Foie gras liver health family 1	AT5G54440.1	AtTRS130,CLUB	CLUB	LOC_Os12g36760.1	expressed protein	None	149.518	159.825	151.291	142.902	113.516	141.691	102.446	150.51	106.256	105.98	93.1845	146.485	130.102	137.912	147.488	164.219	94.855	115.034	135.694	173.471	110.05	188.816	191.751	147.807	139.87	118.232	107.348	171.484	151.55	178.589	219.468	230.94	338.108	228.916	143.981	166.936
Aco000666	0.919676	2.31e-15	yellow	Mono-/di-acylglycerol lipase	Alpha/Beta hydrolase fold	AT4G16070.1		Mono-/di-acylglycerol lipase, N-terminal;Lipase, class 3	LOC_Os11g43760.1	lipase class 3 family protein, putative, expressed	None	1.69042	2.46498	4.04399	1.43748	0.460396	0.571817	0.596552	1.24271	0.249989	0.495391	0.376655	2.60714	3.11153	2.42079	3.54849	2.32436	2.86072	1.86134	0.385941	0.313035	34.3485	2.22412	4.09684	1.50551	0.780861	1.38954	1.18412	11.4948	2.13915	0.666998	0.842487	0.800807	1.27366	1.40928	9.59871	15.2208
Aco000667	0.960343	1.95e-20	greenyellow	Chaperone protein dnaJ	DnaJ domain	AT3G06778.1		Chaperone DnaJ-domain superfamily protein	LOC_Os03g61550.1	heat shock protein DnaJ, putative, expressed	None	0.0214577	0.0469331	0.0475284	0.178865	0.190633	0.26591	0.115763	0.577718	0.178666	32.8455	0.0680771	0.254216	0.239663	0.260035	0.678664	0.267594	0.739539	0.822057	0.165841	0.241964	0.484703	0.13891	0.296413	0.179861	0.28039	65.1669	74.5721	1.52482	0	0	0	0	0	0	2.07245	1.42353
Aco000668	0.768679	4.37e-08	brown	Importin subunit alpha		AT3G06720.1	AIMP ALPHA,AT-IMP,ATKAP ALPHA,IMPA-1,IMPA1	importin alpha isoform 1	LOC_Os05g06350.1	importin subunit alpha, putative, expressed	None	60.4667	41.0539	49.9968	52.9092	135.027	100.685	117.732	108.517	135.528	129.567	112.888	137.931	126.75	127.437	134.455	126.423	139.029	120.734	96.1591	84.8776	45.0718	177.815	194.355	125.622	101.047	90.9981	118.578	69.3793	73.3892	72.0358	53.9191	53.7773	49.8687	95.2795	68.8271	80.9769
Aco000669	0.917511	3.58e-15	darkolivegreen	ATP binding protein		AT4G13030.1		P-loop containing nucleoside triphosphate hydrolases superfamily protein	LOC_Os05g19280.1	expressed protein	None	15.1413	8.08317	0.74136	1.86753	0.769389	2.93454	1.27587	2.89187	2.75919	0.866432	0.377302	0.592579	0.860094	0.543543	0.406208	0.675544	0.371865	0.947088	2.5221	0.392822	0	0.693271	1.84876	0.777579	0.748947	0.542779	0.201531	0	0.658199	2.16774	4.38093	0.184802	1.37163	1.53183	0	0.0547511
Aco000670	0.701065	1.92e-06	midnightblue	GATA transcription factor 15	Zinc finger, GATA-type	AT4G16141.1		GATA type zinc finger transcription factor family protein	LOC_Os03g61570.2	expressed protein	TF__C2C2:GATA	25.4342	21.4143	14.4163	17.0499	7.00888	11.0078	9.00546	10.6268	11.1556	9.86667	9.64667	8.30995	10.8645	14.9317	10.1111	11.6889	8.10306	13.0202	9.87068	16.2343	3.62515	5.78637	6.84074	4.15912	3.9172	8.55046	8.43744	1.8767	4.27829	5.25261	4.80217	7.51526	5.48653	2.38965	3.70859	2.79231
Aco000671	-0.54155	0.000647333	mediumpurple3	Protein of unknown function DUF789	Protein of unknown function DUF789	AT1G15030.1		Protein of unknown function (DUF789)	LOC_Os03g61580.1	expressed protein	None	17.1741	12.2699	10.7889	14.4062	19.5341	22.7195	23.6901	26.5169	23.3363	21.0873	20.6861	15.3527	17.1074	17.0091	19.0632	12.9834	19.8046	16.8533	21.9055	18.9036	15.263	20.7333	22.6088	27.4493	24.6353	16.13	16.3891	25.4528	13.164	25.2626	22.8314	12.6897	15.4799	22.7936	25.6329	10.1837
Aco000673	0.534217	0.000790894	lightyellow	hypothetical protein							None	69.5884	75.0147	70.5909	70.414	57.4268	53.2369	53.425	63.1975	60.4024	83.366	59.297	58.6835	64.4371	77.3913	74.9632	67.6604	64.0277	83.716	55.175	89.3548	133.862	60.1514	69.6074	65.5545	69.548	100.366	117.033	90.3162	60.3898	79.2894	81.7212	94.1256	78.1831	144.298	95.2235	56.8864
Aco000674	0.693381	2.76e-06	brown	Pentatricopeptide repeat-containing protein		AT5G66520.1		Tetratricopeptide repeat (TPR)-like superfamily protein	LOC_Os01g08120.1	pentatricopeptide, putative, expressed	None	0.971817	0.851695	0.626055	0.616662	1.0313	0.871083	0.701113	1.00784	0.71901	1.24453	0.638409	1.81084	1.54843	1.72745	2.06287	1.6517	0.960151	1.52803	0.391747	0.487208	0.128548	3.56977	4.60922	2.32189	1.30866	0.672003	0.953216	0.351881	0.658199	0.333499	0.336995	0.677606	0.78379	0.674003	0.218152	0.164253
Aco000675	0.912613	9.17e-15	brown	Nucleic acid-binding proteins superfamily	Nucleic acid-binding, OB-fold	AT3G17030.1		Nucleic acid-binding proteins superfamily	LOC_Os03g61700.1	expressed protein	None	7.67127	5.36205	3.07222	4.13455	4.85177	7.0944	3.87428	7.839	2.40285	3.41537	2.23676	37.3317	29.5668	30.0181	30.657	33.1694	15.4415	25.0627	5.1302	1.72711	1.08194	19.4703	34.9597	13.5277	4.66819	2.71918	3.00031	1.11429	2.13915	0.16675	1.01098	1.72481	1.17569	0.551457	0.981686	7.99366
Aco000676	0.763837	5.97e-08	yellow	Transcription factor	Myc-type, basic helix-loop-helix (bHLH) domain	AT2G47270.1		sequence-specific DNA binding transcription factors;transcription regulators	LOC_Os07g05010.1	helix-loop-helix DNA-binding domain containing protein, expressed	None	1.11043	0.40541	0.366089	0.715633	0.44324	0.751309	0.45464	0.813294	0.535727	0.942517	0.379697	4.31729	3.23716	2.41467	3.7961	2.27542	2.89476	2.06193	0.573967	2.97831	14.866	2.82069	3.36863	1.68826	2.78621	3.62125	4.13162	14.8963	0.822749	0.0833748	0.0842487	0.431204	0.489869	0.122546	14.8344	4.16109
Aco000677	0.826769	5.19e-10	greenyellow	Galactokinase	Mevalonate/galactokinase	AT3G06580.1	GAL1,GALK	Mevalonate/galactokinase family protein	LOC_Os03g61710.1	GHMP kinases ATP-binding protein, putative, expressed	None	52.8678	58.4209	52.2034	47.7809	53.0164	60.1584	45.9864	89.2807	50.3263	127.042	43.0204	81.6675	69.818	72.1555	80.5059	83.1043	70.5176	70.7402	60.4141	81.4582	53.1651	78.3713	86.0326	82.6436	77.5319	100.674	181.899	102.632	39.3274	47.1068	51.5602	72.8118	72.9905	41.6044	99.5866	63.347
Aco000678	-0.45666	0.00511611	yellow	Ribosomal protein S6 containing protein		AT3G17170.1	RFC3	Translation elongation factor EF1B/ribosomal protein S6 family protein	LOC_Os12g37610.1	ribosomal protein S6, putative, expressed	None	14.2054	10.1228	13.73	16.6382	12.7803	10.5985	10.6501	8.46244	11.1256	10.8361	25.3172	16.9546	14.1007	9.88309	14.4346	10.5198	14.9263	7.51261	13.5496	8.84625	1.25221	17.5692	14.8703	7.76384	12.5756	5.7281	16.6233	8.03462	19.5814	16.4248	12.1318	9.11688	8.91561	12.4997	7.08995	19.9842
Aco000679	0.457033	0.00507539	yellow	Chaperone protein DnaJ		AT5G49580.1		Chaperone DnaJ-domain superfamily protein	LOC_Os03g61730.1	heat shock protein DnaJ, putative, expressed	None	116.286	110.815	167.527	151.461	149.467	109.126	131.184	110.069	146.338	142.547	142.387	139.982	133.226	116.109	132.476	117.215	154.15	92.127	108.72	117.517	207.09	155.908	135.612	198.098	150.384	83.7434	140.819	152.892	170.144	150.658	139.516	162.81	168.515	134.984	144.308	143.941
Aco000681	0.617685	5.98e-05	midnightblue	myb domain protein 78	SANT/Myb domain	AT5G49620.2	AtMYB78,MYB78	myb domain protein 78	LOC_Os05g04210.1	MYB family transcription factor, putative, expressed	TF__MYB_sup:MYB_related	92.3684	122.249	81.7451	38.5293	0.738496	1.29221	1.15979	1.00624	3.32275	1.3042	2.16572	1.61766	3.16175	3.09628	2.27268	3.31613	4.02709	2.77452	2.66951	2.69398	17.4522	0.0391755	0.140172	0.330093	0.114858	0.13992	0	1.46617	82.9331	57.5286	25.1904	110.819	24.0036	57.7804	0.87261	0.438009
Aco000682	0.727645	4.95e-07	brown	FAR1-related sequence 5		AT1G52520.1	FRS6	FAR1-related sequence 6	LOC_Os07g31420.2	transposon protein, putative, unclassified, expressed	None	1.69199	1.48855	1.81268	1.36196	2.69976	2.16552	2.57632	1.26491	2.65418	1.91337	1.99397	4.20479	4.54744	3.49564	4.58458	2.90799	5.54052	2.67782	3.79597	1.71181	0.0644874	1.51786	1.19906	1.16023	1.0741	1.39635	0.905374	1.34888	0.658199	1.91762	0.589741	1.29361	0.78379	0.428911	1.52707	2.08054
Aco000683	0.706522	1.47e-06	midnightblue	chloroplast RNA binding		AT1G09340.1	CRB,CSP41B	chloroplast RNA binding	LOC_Os12g23180.1	3-beta hydroxysteroid dehydrogenase/isomerase family protein, putative, expressed	None	11.8005	9.34545	25.4835	25.3799	4.41619	6.35068	3.2264	3.72742	5.97917	3.61939	4.02913	5.09166	5.31183	3.75492	4.65633	4.08188	5.34688	3.77064	5.75021	1.49621	2.0779	8.31481	4.40074	3.40936	3.54576	3.47816	1.70377	1.58347	3.29099	3.25162	5.05492	17.5561	12.2467	17.953	1.52707	7.66516
Aco000686	0.724885	5.74e-07	salmon	Boron transporter		AT3G62270.1		HCO3- transporter family	LOC_Os12g37840.1	boron transporter protein, putative, expressed	None	326.09	607.141	627.367	547.26	339.977	454.081	353.704	565.852	392.896	419.913	374.702	59.3131	62.1951	58.6284	64.108	57.7772	91.4654	121.574	139.601	361.902	668.743	135.511	135.142	218.727	343.647	509.194	430.432	163.038	1460.71	1282.39	524.279	645.758	620.37	319.049	165.36	589.067
Aco000687	-0.609723	7.9e-05	skyblue	Protein kinase superfamily protein		AT5G26751.1	ATSK11,SK 11	shaggy-related kinase 11	LOC_Os01g14860.2	CGMC_GSK.1 - CGMC includes CDA, MAPK, GSK3, and CLKC kinases, expressed	None	233.857	356.901	279.474	260.793	235.742	291.735	179.969	250.782	225.436	159.481	149.841	361.755	330.471	367.092	360.793	410.461	324.207	345.223	215.009	258.618	130.572	222.622	289.388	295.613	272.147	160.935	85.6938	184.093	300.468	406.452	400.687	367.632	445.683	315.127	180.085	219.333
Aco000688	0.787176	1.24e-08	yellow	NADP-binding Rossmann-fold superfamily protein	Glucose/ribitol dehydrogenase	AT2G47120.1		NAD(P)-binding Rossmann-fold superfamily protein	LOC_Os03g61740.1	sex determination protein tasselseed-2, putative, expressed	None	0.859674	1.72145	0.479172	0.67126	0.388816	0.463284	0.565429	0.62222	0.59068	0.411075	0.620284	0.668189	0.952574	0.821268	0.887972	0.910332	0.940421	1.10779	0.900527	0.8532	5.98332	0.450618	0.471742	0.886303	1.4777	0.292266	0.593838	0.234588	0.329099	0.833748	0.505492	0.739206	0.881764	0.367638	0.545381	2.62805
Aco000689	-0.45395	0.00542041	lightyellow	Surfeit locus protein 6	Ribosomal RNA-processing protein 14, N-terminal	AT5G05210.1		Surfeit locus protein 6	LOC_Os05g30880.1	nucleolar matrix protein-related, putative, expressed	None	73.467	48.1531	58.7264	61.2812	62.4425	48.3144	59.2899	52.8742	63.3234	65.4812	65.4401	72.1889	75.1745	76.3489	73.0745	69.4114	65.468	75.9167	63.2619	68.276	83.4584	67.0421	55.4048	47.7799	58.9928	66.4327	67.7629	37.9445	20.5687	28.5142	23.2526	34.8043	27.6286	66.2361	43.9577	33.0697
Aco000690	0.889796	3.95e-13	brown	tRNA:m4X modification enzyme TRM13	TRM13/UPF0224 family, U11-48K-like CHHC zinc finger domain	AT4G01880.1		methyltransferases	LOC_Os03g61750.1	expressed protein	None	7.28264	8.84752	8.87497	8.68856	11.2311	11.0864	10.6382	8.99589	10.8909	9.87934	10.5359	29.0619	25.2591	21.0465	21.0788	23.4013	28.51	19.8629	8.62108	8.71955	2.14954	11.7606	14.1411	13.333	13.1193	10.2886	10.3403	6.33386	6.25289	6.66998	6.5714	8.74727	7.54398	12.1933	7.96256	10.2932
Aco000691	0.819712	9.66e-10	brown	hypothetical protein							None	0.537836	1.80009	1.04541	1.57103	3.98187	3.56721	1.91878	4.69154	1.08114	2.01837	0.740168	1034.58	827.82	845.479	913.591	1085.91	593.65	820.205	4.09659	4.01654	1.69562	42.1856	63.1856	92.0798	50.3492	14.0781	3.13404	0.76241	9.05024	0.583624	1.17948	0.985608	1.95948	3.06365	0.545381	0.0547511
Aco000692	0.979542	2.94e-25	sienna3	beta-xylosidase 2	Glycoside hydrolase family 3 C-terminal domain	AT1G02640.1	ATBXL2,BXL2	beta-xylosidase 2	LOC_Os01g19220.1	beta-D-xylosidase, putative, expressed	None	2.53185	0.123927	0.06211	0.196996	0.498726	62.2268	0.768322	508.507	0.730486	32.7893	0.223283	6.48636	6.68755	6.18183	7.37934	6.08922	5.85322	6.39082	13.4111	0.154631	0.597667	0.821571	1.79684	4.11541	3.65175	30.4482	54.8275	2.69776	0.16455	0.0833748	0.252746	0.184802	0.0979738	0.245092	2.2906	0.273756
Aco000693	0.978363	7.55e-25	sienna3	beta-D-xylosidase 4	Glycoside hydrolase family 3 C-terminal domain	AT3G19620.1		Glycosyl hydrolase family protein	LOC_Os01g19220.1	beta-D-xylosidase, putative, expressed	None	6.90151	0.346169	0.223575	0.2595	2.98416	184.847	1.86214	1373.11	0.640848	17.2846	0.0693711	0.341018	0.982158	0.355517	1.01259	0.361663	0.439814	0.72423	44.1707	0.404585	0.499462	0.179805	0.156242	1.27978	1.18121	31.1625	17.5383	3.98799	0	0.16675	0.505492	0.184802	0.0979738	0.061273	3.38136	1.36878
Aco000694	0.87243	4.14e-12	yellow	Autophagy-related protein	Autophagy protein Atg8 ubiquitin like	AT3G15580.1	APG8H,ATG8I	Ubiquitin-like superfamily protein	LOC_Os11g01010.1	autophagy-related protein 8D, putative, expressed	None	13.2655	19.837	20.1439	13.9038	10.1725	10.4478	11.0826	10.9758	11.8754	17.0962	15.2724	14.7628	14.0687	12.5119	14.2533	12.7878	15.1387	14.1324	12.1065	15.4132	67.7111	12.452	12.1778	12.123	20.9355	23.6213	26.9918	55.1867	20.2396	19.5931	17.1025	21.6834	24.1016	33.7002	60.101	31.9199
Aco000695	-0.727495	4.99e-07	yellow	Pentatricopeptide repeat-containing protein	Pentatricopeptide repeat	AT3G06430.1	EMB2750	Tetratricopeptide repeat (TPR)-like superfamily protein	LOC_Os03g19650.3	PPR2, putative, expressed	None	22.0872	19.0493	20.8576	24.45	20.2852	22.0223	19.4243	19.4704	23.6408	18.723	18.0409	24.7422	23.7355	23.5415	25.4577	23.3939	21.2396	21.5871	22.1041	18.5687	6.02587	25.841	19.765	17.3074	20.0982	18.2874	12.6685	9.73538	10.6957	17.8422	15.0805	19.3426	18.3211	19.3623	6.76273	11.7167
Aco000696	0.831075	3.51e-10	salmon	squamosa promoter-binding protein-like 12	Transcription factor, SBP-box	AT3G60030.1	SPL12	squamosa promoter-binding protein-like 12	LOC_Os03g61760.1	OsSPL6 - SBP-box gene family member, expressed	TF__SBP	136.834	116.761	128.099	133.218	109.91	114.517	136.969	112.843	107.217	81.1654	135.33	103.398	124.425	116.225	108.312	114.741	145.646	127.626	130.54	104.728	81.4809	157.604	100.151	75.5633	85.6991	73.4523	62.9335	90.1403	237.61	163.081	198.237	140.696	118.45	91.7257	82.1344	97.4022
Aco000697	0.556832	0.000420061	lightyellow	Protein kinase superfamily protein		AT1G48210.2		Protein kinase superfamily protein	LOC_Os05g04520.1	protein kinase, putative, expressed	None	96.9169	92.1942	86.7825	80.3151	62.1526	98.2092	75.74	104.456	69.7402	66.9188	76.8138	63.9448	64.4654	64.1586	69.0827	86.4949	85.0298	81.5354	97.4454	99.6316	159.162	66.1745	50.7337	46.8662	59.7549	50.3013	64.0251	28.7956	138.88	141.987	124.351	137	101.403	103.122	29.5597	79.8819
Aco000698	0.450936	0.00577693	lightyellow	Protein kinase superfamily protein	Protein kinase domain	AT1G56720.1		Protein kinase superfamily protein	LOC_Os01g21960.1	serine/threonine-protein kinase, putative, expressed	None	44.3411	62.0808	53.7297	54.0145	13.9649	15.8253	12.0318	12.1072	14.1013	9.56564	12.7246	11.2327	10.0989	8.074	11.5335	11.9	13.4787	8.35099	18.7402	19.7743	6.36224	11.9561	15.9421	16.2381	15.1622	8.00197	3.07342	14.6617	49.694	71.6189	68.0729	39.7939	43.5983	18.5657	13.3073	75.9946
Aco000699	0.719247	7.72e-07	midnightblue	Pectin lyase-like superfamily protein	Parallel beta-helix repeat	AT3G62110.1		Pectin lyase-like superfamily protein	LOC_Os03g61800.2	polygalacturonase, putative, expressed	None	152.372	189.943	176.611	173.611	109.331	147.868	88.2954	115.44	94.7397	65.8298	79.3624	68.0259	69.8475	81.7789	99.8688	106.773	120.744	130.062	176.973	172.483	69.3423	91.1654	88.2502	70.7296	75.9418	75.5505	25.4984	59.0574	91.8188	106.219	96.6332	77.9247	76.2236	38.1118	56.6106	83.3312
Aco000700	0.890829	3.4e-13	yellow	tRNA-specific adenosine deaminase		AT5G28050.2		Cytidine/deoxycytidylate deaminase family protein	LOC_Os03g61810.1	tRNA-specific adenosine deaminase, putative, expressed	None	78.6848	61.4222	113.116	90.1607	45.508	47.5496	41.1032	69.142	75.4081	126.951	78.5514	26.2039	19.6533	17.5557	17.5801	16.2053	23.1616	14.9335	59.3235	102.167	700.511	41.025	33.097	32.4588	53.4298	151.333	227.379	553.803	150.728	137.068	132.944	78.9103	56.4329	140.622	564.579	73.476
Aco000701	0.553675	0.000460101	lightyellow	Unknow protein							None	0.870545	0.855033	1.37924	1.21393	0.139003	0.0239692	0.0308078	0.0429088	0.0461557	0.0506573	0.13598	0.313056	0.248495	0.0770377	0.194875	0.203474	0.104368	0.118877	0.283232	0.210892	0.619148	0.203071	0.260225	0.315485	0.247406	0.13992	0.237353	3.7534	10.3666	2.25112	6.5714	1.47841	13.8143	3.24747	6.98088	0.821267
Aco000702	0.804888	3.28e-09	midnightblue	hypothetical protein		AT1G48330.1			LOC_Os01g18450.1	expressed protein	None	29.774	35.14	17.4449	8.62206	1.69247	2.19848	1.82449	1.58663	3.37125	2.90394	2.85344	1.04241	0.788223	0.27789	0.358313	0.312672	0.474805	0.341891	3.67411	14.7021	6.41195	0.147242	0.715362	0.466612	0.777444	1.91704	1.81599	5.98198	1.6455	1.91762	2.61171	5.54405	1.66555	1.71564	7.96256	1.69728
Aco000703	0.921544	1.57e-15	yellow	Pectinacetylesterase family protein	Protein notum homologue	AT5G26670.1		Pectinacetylesterase family protein	LOC_Os07g44070.1	pectinacetylesterase domain containing protein, expressed	None	7.6977	6.06111	3.81819	3.98653	1.68462	0.924641	0.0507246	5.69752	0.224996	12.2618	0.0677102	0.103852	0.0592153	0.0467767	0.224298	0.0628073	0.102311	0.218037	0.342611	0.544382	112.256	0.0344457	0.15507	1.19491	0.827559	18.7518	31.221	16.5971	0.16455	0	0	0.0616005	0	0.061273	14.5071	0.383258
Aco000704	0.702849	1.76e-06	brown	Flap endonuclease 1-A	XPG-I domain	AT5G26680.2		5\'-3\' exonuclease family protein	LOC_Os05g46270.1	FEN1A - Putative flap endonuclease protein, expressed	None	75.7336	86.499	73.1026	81.3184	91.4774	81.6685	94.9221	83.5809	89.231	72.0748	97.8972	131.657	125.563	112.872	121.347	120.329	137.275	109.192	85.736	74.051	26.6443	116.751	91.0282	92.7726	100.713	61.9574	70.5677	51.7266	96.7553	110.972	114.999	102.195	110.906	110.965	47.7754	63.2923
Aco000705	0.611035	7.55e-05	brown	hypothetical protein							None	3.93603	3.62653	3.03309	3.22653	4.28781	2.97882	5.69909	3.74686	4.26747	3.20294	6.14962	6.36068	6.3329	4.67049	5.15459	4.76738	6.06791	4.83942	4.48902	2.96889	1.53714	4.1792	3.45442	3.97658	4.52386	2.24199	2.73236	2.46317	5.75924	4.50224	4.71793	4.00403	4.80072	3.92147	3.49044	3.23032
Aco000707	0.953178	3.11e-19	skyblue	Glucose-1-phosphate adenylyltransferase 2.7.7.27	Nucleotide-diphospho-sugar transferases	AT1G27680.1	APL2	ADPGLC-PPase large subunit	LOC_Os07g13980.1	glucose-1-phosphate adenylyltransferase large subunit, putative, expressed	None	0.904974	1.16209	6.56215	1.2456	25.4328	22.6971	24.178	41.1529	24.3975	158.644	22.7382	40.1512	33.7215	27.8573	36.5979	18.4781	17.428	12.6725	12.5495	21.8516	140.4	23.5635	38.1466	18.0674	18.4963	202.724	377.317	212.536	10.5312	2.75137	3.2857	2.09442	1.56758	3.43129	192.083	4.32534
Aco000708	0.933568	1.02e-16	black	tetratricopeptide repeat TPR-containing protein	Tetratricopeptide repeat	AT5G65160.1		tetratricopeptide repeat (TPR)-containing protein	LOC_Os02g51730.1	dnaJ homolog subfamily C member 7, putative, expressed	None	3.36665	3.22515	4.71115	4.52098	7.2378	7.06189	9.14703	5.63601	10.4834	11.0518	8.52521	10.6837	10.4313	7.79846	8.3807	6.94464	8.50182	5.04998	5.81742	4.39214	25.2391	5.43175	2.94706	2.54312	2.06479	6.94115	17.109	79.4079	5.10104	4.91911	3.2857	5.66725	4.70274	3.49256	74.6081	4.8181
Aco000710	-0.735317	3.26e-07	skyblue3	Protein of unknown function DUF300		AT3G05940.1		Protein of unknown function (DUF300)	LOC_Os03g61210.1	domain of unknown function domain containing protein, expressed	None	49.4264	41.2988	45.7825	43.8001	39.7568	40.2127	45.2301	37.9596	37.4751	34.3809	42.4313	49.615	47.5187	47.0306	44.9855	46.6576	42.5961	40.2347	37.4821	38.107	22.2036	50.8979	34.5299	26.932	27.8142	26.7051	24.2996	32.1971	39.6565	48.4408	48.5272	46.5084	41.3449	23.4063	28.2507	37.6688
Aco000711	0.803124	3.76e-09	yellow	Syntaxin-121	Syntaxin/epimorphin, conserved site	AT1G08560.1	ATSYP111,KN,SYP111	syntaxin of plants 111	LOC_Os03g52650.1	syntaxin-related protein, putative, expressed	None	3.84345	3.57147	4.43379	3.81874	2.0373	1.65767	2.01369	0.920612	2.56087	2.59468	1.35482	1.1167	1.17089	1.43321	1.18644	0.928859	1.09858	1.22826	2.14673	4.28273	22.3148	0.438124	0.59098	0.596824	0.347174	2.53649	2.42129	3.69475	4.27829	7.42036	8.59336	8.68567	7.8379	6.06603	3.38136	9.7457
Aco000712	0.767273	4.79e-08	salmon	hypothetical protein							None	3.18603	2.75674	3.52621	4.37303	6.53548	3.30355	7.54287	3.04097	8.48514	5.09489	10.1798	8.56268	7.12333	7.67247	4.82651	12.5128	20.9691	6.9518	2.76436	2.23597	0.635174	5.74472	5.93258	12.7265	5.05798	1.22966	5.58379	1.52482	42.9475	8.50423	9.43585	1.66321	3.723	1.65437	0.87261	1.91629
Aco000713	0.729501	4.48e-07	grey60	UDP-D-apiose/UDP-D-xylose synthase 1		AT1G08200.1	AXS2	UDP-D-apiose/UDP-D-xylose synthase 2	LOC_Os01g73790.1	NAD dependent epimerase/dehydratase family protein, putative, expressed	None	7.16321	6.32015	8.07365	7.24037	4.65573	4.46275	4.9927	3.38542	4.54608	4.98583	6.64297	5.22587	6.67573	6.05668	5.2548	5.53237	7.98687	7.37153	5.89491	4.25049	8.04567	4.74222	5.43913	16.3679	9.7094	5.11598	3.98088	3.63611	6.58199	4.41886	2.19047	1.72481	3.52706	1.83819	3.59952	3.72308
Aco000715	0.590117	0.000151797	black	uncharacterized protein					LOC_Os08g08060.1	vacuolar protein sorting-associated protein 18, putative, expressed	None	3.57553	5.74239	4.56014	4.01879	4.80242	4.13855	5.35586	3.83516	3.71583	3.14757	4.62964	7.0086	9.21619	9.99769	8.95504	8.24734	4.12677	8.15456	3.83829	4.87768	8.1434	6.34615	8.25764	8.30748	10.6122	4.37116	5.11765	11.4361	0.493649	0.500249	0.758238	3.63443	4.40882	3.12492	12.6528	15.1113
Aco000716	0.796319	6.34e-09	lightyellow	hypothetical protein		AT1G21065.1			LOC_Os02g09460.1	GA16396-PA, putative, expressed	None	31.202	26.0607	34.8848	36.5052	26.8277	31.9933	34.8518	28.2145	32.5309	29.1832	40.5662	32.5232	32.6923	32.6041	33.2447	32.7321	27.2819	32.5607	31.1384	29.2062	18.4465	19.2018	19.969	22.4519	26.0531	29.3752	28.553	22.4031	37.6819	51.9425	49.0327	57.1037	46.4396	55.3908	23.1242	29.7846
Aco000717	0.978664	5.96e-25	grey60	dihydroflavonol 4-reductase-like1		AT4G35420.1	DRL1	dihydroflavonol 4-reductase-like1	LOC_Os08g40440.1	dihydroflavonol-4-reductase, putative, expressed	None	0.149299	0.0543333	0.136529	0	68.3647	0.0643752	0.118254	0.320175	0.199384	0.16426	0	0.0145583	0.0273995	0.138233	0.136709	0.095176	0.043951	0.186485	0.220784	0.123091	1.03557	0.314567	27.3921	1726.51	1725.03	0.126276	0.0688888	0.293234	0	0	0	0	0.0979738	0	0.218152	0.0547511
Aco000718	0.652424	1.62e-05	yellow	D6 protein kinase like 2	PAS-associated, C-terminal	AT5G58140.2	NPL1,PHOT2	phototropin 2	LOC_Os04g23890.3	AGC_PVPK_like_kin82y.10 - ACG kinases include homologs to PKA, PKG and PKC, expressed	None	3.13827	2.39907	12.4463	13.6977	4.42656	1.20426	5.19184	5.01129	10.4344	13.694	15.1362	5.62206	6.39511	8.98002	8.54524	7.95519	6.26064	7.11708	0.671554	2.13641	48.3092	4.86429	8.85866	36.6644	26.8349	14.9493	18.6109	15.0136	3.29099	2.25112	4.38093	4.00403	7.34803	4.71802	10.035	6.84389
Aco000719	0.649683	1.81e-05	lightyellow	Pentatricopeptide repeat PPR superfamily protein		AT4G38150.1		Pentatricopeptide repeat (PPR) superfamily protein	LOC_Os01g36600.1	PPR repeat domain containing protein, putative, expressed	None	6.97741	5.90754	6.64029	7.51212	7.63338	6.80391	6.90028	7.8636	7.12271	9.44821	5.91294	7.86197	7.5301	14.008	12.5103	12.5829	9.19061	16.0124	5.3578	6.66134	6.27245	8.40105	7.89294	10.2147	7.07378	9.19742	9.21048	2.7564	8.39204	12.0893	11.3736	16.8169	15.2839	25.0607	3.70859	2.08054
Aco000720	0.817718	1.15e-09	yellow	Protein of unknown function		AT1G21050.1		Protein of unknown function, DUF617	LOC_Os01g59200.1	DUF617 domain containing protein, expressed	None	0.21284	0.582866	5.52214	2.35597	0.17544	0.447328	0.0476126	0.107505	0.0772804	0.0663134	0.137081	0.535837	0.695793	1.4887	0.735817	0.471505	0.250306	1.20542	0.294488	0.249251	91.3866	0.172786	0.154077	0.112141	0.041039	0.0250513	0	5.33687	1.9746	1.58412	0.673989	33.5107	21.2603	31.4331	3.70859	2.51855
Aco000723	0.662812	1.06e-05	lightyellow	PLATZ transcription factor family protein	Protein of unknown function DUF597	AT1G21000.1		PLATZ transcription factor family protein	LOC_Os06g41930.2	zinc-binding protein, putative, expressed	None	5.68314	10.6679	20.9543	18.7574	0.875305	0.821291	1.60355	0.751321	0.892337	1.18472	3.35518	0.0888507	0.115937	0.322991	0.0670075	0.393516	0.338932	0.309161	1.64817	3.90873	100.883	0.0736212	0.705852	1.33322	0.837193	5.65571	2.21728	17.4181	4.93649	6.16973	5.47616	21.9298	43.0105	107.412	17.234	22.8312
Aco000724	0.783858	1.57e-08	yellow	Cysteine/Histidine-rich C1 domain family protein		AT1G20990.1		Cysteine/Histidine-rich C1 domain family protein	LOC_Os09g31980.1	DC1 domain-containing protein, putative, expressed	None	1.44865	2.45179	5.3799	4.53517	2.91942	3.36746	3.80147	2.86986	5.97426	6.47722	4.83191	0.118853	0.10003	0.12264	0.157796	0.110202	0.190841	0.71486	4.03414	46.2615	54.8489	0.569864	0.712701	0.841148	2.59753	5.15854	8.64772	14.7204	1.6455	2.75137	3.53844	9.85608	5.29058	2.32837	13.4164	1.47828
Aco000726	0.51488	0.00131321	yellow	squamosa promoter binding protein-like 14		AT1G20980.1	ATSPL14,FBR6,SPL14,SPL1R2	squamosa promoter binding protein-like 14	LOC_Os08g40260.1	OsSPL15 - SBP-box gene family member, expressed	TF__SBP	186.502	158.267	168.908	155.807	210.62	181.374	241.485	172.294	201.684	251.619	296.579	152.464	191.714	179.285	157.814	180.358	273.311	212.098	191.263	174.925	365.88	196.721	160.142	347.674	325.956	206.94	257.551	292.707	267.064	178.422	151.142	127.02	157.15	170.707	268.764	210.19
Aco000727	0.652965	1.58e-05	yellow	Calvin cycle protein CP12-3	Domain of unknown function CP12	AT1G76560.1	CP12-3	CP12 domain-containing protein 3	LOC_Os08g40240.1	calvin cycle protein CP12, putative, expressed	None	6.35695	8.76323	5.52698	4.48505	5.57542	5.95207	5.20087	6.12837	5.83996	8.60217	4.75715	2.30708	2.69074	2.6483	2.21011	2.28131	2.12976	3.32289	8.8053	14.8753	22.7005	1.26215	2.6831	2.86092	2.36287	17.3382	9.69169	6.15792	0.822749	3.66849	4.38093	7.02246	6.46627	15.4408	6.8718	3.01131
Aco000728	0.718214	8.15e-07	lightyellow	serine/threonine phosphatase 7		AT5G63870.1	ATPP7,PP7	serine/threonine phosphatase 7	LOC_Os08g40200.1	Ser/Thr protein phosphatase family protein, putative, expressed	None	21.9554	22.6414	20.0709	19.3246	18.7137	18.3156	18.9488	20.3246	20.8329	28.8172	22.5889	25.7463	22.7391	24.0437	22.6178	25.6303	20.6365	20.6111	20.7265	29.1805	48.2485	15.7623	18.3632	20.1329	19.2333	27.6871	35.7023	27.0949	30.7708	46.3564	48.0217	35.4203	29.98	45.5258	28.3598	23.2145
Aco000729	0.567789	0.000304078	black	3-hydroxy-3-methylglutaryl coenzyme A reductase	Hydroxymethylglutaryl-CoA reductase, class I/II	AT1G76490.1	HMG1,HMGR1	hydroxy methylglutaryl CoA reductase 1	LOC_Os08g40180.1	3-hydroxy-3-methylglutaryl-coenzyme A reductase, putative, expressed	None	43.3635	38.3561	19.405	19.4932	22.9367	33.5517	21.5824	22.4422	33.3995	43.5988	25.599	73.285	71.9977	88.2185	95.4582	75.7429	123.322	92.727	79.1471	140.782	109.753	32.6145	16.8022	10.0594	19.8547	118.648	51.7561	159.93	7.24019	6.66998	3.36995	2.71042	1.76353	8.63949	167.65	16.3706
Aco000730	0.791898	8.8e-09	yellow	RNA-binding protein 24-B		AT1G76460.1		RNA-binding (RRM/RBD/RNP motifs) family protein	LOC_Os02g48340.5	RNA recognition motif containing protein, putative, expressed	None	63.9174	60.7585	68.7531	61.724	50.9725	52.6642	59.4913	51.6852	56.6869	57.5847	62.6099	56.0025	61.0421	64.9987	57.6405	64.6558	79.2503	61.9781	58.0857	67.4903	154.896	50.7491	49.6805	63.1351	59.1052	49.5104	54.1941	134.477	95.2743	91.3788	87.0289	75.1526	66.8181	119.727	132.091	93.2959
Aco000731	-0.658409	1.27e-05	brown	Phosphofructokinase family protein		AT1G76550.1		Phosphofructokinase family protein	LOC_Os06g22060.1	pyrophosphate--fructose 6-phosphate 1-phosphotransferase subunit alpha, putative, expressed	None	682.369	412.215	859.101	956.103	450.051	578.273	300.908	500.465	584.663	475.047	379.805	224.624	220.348	273.392	309.396	276.595	316.703	268.791	416.518	464.686	920.585	196.901	218.658	299.144	333.526	536.981	295.549	335.695	578.063	590.127	657.814	791.135	1020.69	795.998	327.338	267.569
Aco000732	0.763742	6.01e-08	black	Splicing factor U2AF 35 kDa subunit	RNA recognition motif domain	AT5G42820.1	ATU2AF35B,U2AF35B	Zinc finger C-x8-C-x5-C-x3-H type family protein	LOC_Os09g31482.1	splicing factor U2AF, putative, expressed	None	0.559366	0.792034	7.14061	10.203	5.57904	0.827464	2.40611	0.900753	3.9813	4.1698	2.14943	2.31065	2.69439	3.93188	23.6197	2.96668	5.8286	3.59485	1.1667	0.676449	0.654974	6.94144	12.175	9.49985	5.48973	6.6054	3.53276	33.4874	5.43014	2.66799	5.13917	2.95683	8.2298	16.2373	32.6138	4.48959
Aco000733	0.724868	5.75e-07	brown	ARID/BRIGHT DNA-binding domain-containing protein	Alpha crystallin/Hsp20 domain	AT2G17410.1		ARID/BRIGHT DNA-binding domain-containing protein	LOC_Os02g48370.2	ARID/BRIGHT DNA-binding domain-containing protein, putative, expressed	None	212.159	198.702	207.296	197.219	210.205	224.973	227.341	180.899	195.207	157.979	214.217	232.594	278.289	259.993	251.682	242.902	283.361	241.356	206.647	113.383	81.6605	224.769	207.917	354.376	228.167	163.854	139.774	87.9117	176.562	151.409	178.523	171.742	207.508	206.122	75.6989	72.4357
Aco000734	0.866269	8.79e-12	grey60	Auxin efflux carrier family protein		AT1G20925.1		Auxin efflux carrier family protein	LOC_Os09g31478.1	auxin efflux carrier component, putative, expressed	None	23.8336	22.1616	21.7733	12.341	34.0206	9.50474	7.35802	13.5849	7.0603	14.2405	5.36273	4.87743	9.30456	7.72645	9.35743	10.8059	15.5784	9.88685	9.71955	2.25481	27.4948	18.9533	11.5869	148.958	316.865	10.001	30.1956	11.3775	19.4169	5.91961	2.52746	4.06563	0.78379	12.0095	12.1075	3.50407
Aco000735	-0.705976	1.51e-06	black	Glutamate-tRNA ligase	Glutamate-tRNA ligase, bacterial/mitochondrial	AT5G64050.1	ATERS,ERS,OVA3	glutamate tRNA synthetase	LOC_Os02g02860.1	glutamyl-tRNA synthetase, putative, expressed	None	47.1331	48.6518	49.0837	51.0966	44.3713	44.9605	46.4737	40.3352	45.6068	37.6229	49.1421	47.5926	52.6335	43.9617	50.4707	46.931	48.3096	43.3318	49.2565	46.6507	28.218	53.876	46.4267	39.3533	44.7063	38.3218	36.451	27.0949	57.4279	40.5201	43.9778	44.4756	43.2064	46.6288	25.742	36.519
Aco000736	0.892095	2.81e-13	lightyellow	Mannose-binding lectin superfamily protein	Mannose-binding lectin	AT1G73040.1		Mannose-binding lectin superfamily protein	LOC_Os05g43240.3	jacalin-like lectin domain containing protein, expressed	None	80.6797	108.491	77.9359	77.6155	50.2591	55.7445	36.8153	49.4079	43.0796	34.8402	42.9179	32.9124	43.8894	50.4183	41.0238	45.0323	43.0496	64.6392	64.0858	57.4235	36.9119	23.3598	30.0965	33.4193	60.3478	47.1082	22.8884	11.6121	101.198	123.895	119.128	113.776	125.994	241.661	12.7619	38.6543
Aco000737	0.651005	1.71e-05	lightyellow	AT hook motif DNA-binding family protein	Domain of unknown function DUF296	AT2G33620.3		AT hook motif DNA-binding family protein	LOC_Os08g40150.2	AT hook motif domain containing protein, expressed	None	147.485	153.003	171.1	205.869	122.018	91.9049	83.3637	90.1975	94.0172	79.2221	89.8019	136.447	118.583	101.665	102.795	107.305	102.671	102.121	83.8186	94.3752	201.3	108.592	113.098	81.0583	80.8375	90.1232	56.0955	37.1235	216.383	301.4	233.032	248.25	221.617	155.021	42.976	76.9801
Aco000738	0.559567	0.000387917	lightyellow	Geranylgeranyl transferase type-2 subunit beta	Terpenoid cyclases/protein prenyltransferase alpha-alpha toroid	AT5G12210.1	AtRGTB1,RGTB1	RAB geranylgeranyl transferase beta subunit 1	LOC_Os08g40140.1	geranylgeranyl transferase type-2 subunit beta, putative, expressed	None	30.7861	33.7158	36.422	31.2637	35.8116	28.56	33.5068	31.234	34.7751	42.3487	36.896	32.6894	30.9227	30.5967	33.4173	31.7864	39.4218	35.0876	33.031	42.0446	23.3209	36.1353	34.0493	29.2951	32.8086	48.6854	51.6388	43.2228	38.6692	37.0184	32.183	49.1572	49.2808	57.1677	44.8303	31.8104
Aco000739	0.875793	2.7e-12	white	Heavy metal transport/detoxification superfamily protein	Heavy metal-associated domain, HMA	AT3G56891.1		Heavy metal transport/detoxification superfamily protein	LOC_Os08g40120.1	expressed protein	None	12.5921	9.91655	4.96211	4.91156	6.22705	6.97374	5.57243	10.4754	5.12959	5.35141	4.93123	7.30875	7.14005	6.27916	6.78221	6.20531	7.47287	6.56178	7.04624	6.09172	4.90856	10.2661	35.3977	18.3289	9.60764	5.96995	4.9462	6.33386	5.59469	6.08636	3.87544	4.92804	5.29058	4.59548	8.28979	15.7683
Aco000740	-0.663612	1.03e-05	yellow	Pentatricopeptide repeat-containing protein	Pentatricopeptide repeat	AT2G03880.1		Pentatricopeptide repeat (PPR) superfamily protein	LOC_Os06g27790.1	pentatricopeptide, putative, expressed	None	8.28356	6.19991	6.23832	6.72772	13.5037	10.8063	11.5547	10.9675	12.4394	13.3761	11.2905	9.61744	8.92717	10.5603	9.36204	10.6022	8.19963	9.12093	10.1345	7.72494	0.770887	13.3047	10.9756	8.74094	8.0972	9.18031	12.0523	3.57746	4.60739	9.08785	7.91937	5.97525	8.13182	6.8013	5.89012	2.73756
Aco000741	0.735431	3.23e-07	grey60	hypothetical protein		AT2G17350.1			LOC_Os09g31466.1	expressed protein	None	5.91097	6.94413	5.98395	5.46589	8.48132	8.57317	8.16526	7.71112	8.91932	9.90422	10.7681	8.62733	9.03608	8.4732	9.64229	7.45449	10.2419	8.05948	7.87035	8.62594	6.73904	9.05036	8.47908	22.0901	13.6153	10.2417	13.7735	10.6737	4.27829	4.00199	3.20145	4.86644	5.09464	6.43367	10.2532	12.2643
Aco000742	0.707354	1.41e-06	salmon	Leucine-rich repeat family protein		AT4G35470.1	PIRL4	plant intracellular ras group-related LRR 4	LOC_Os08g40090.1	leucine rich repeat containing protein, expressed	None	24.9369	29.6903	22.8095	27.3253	58.3819	63.6397	48.0695	52.9956	54.2856	45.5132	44.8894	41.6149	35.8132	37.0362	34.1669	40.7039	58.5019	40.0487	47.2285	57.6562	39.5921	44.8418	46.3247	40.4984	34.1885	30.8496	40.2338	54.7762	90.3378	82.2075	102.362	44.1676	42.0308	19.3623	52.0294	56.0652
Aco000743	0.787264	1.23e-08	lightyellow	hypothetical protein		AT4G35320.1			LOC_Os08g40060.1	expressed protein	None	17.1808	10.974	16.5756	18.0306	0.647567	2.76555	2.30403	2.27345	1.91078	1.6041	3.64772	0.0446467	0.0294651	0.12264	0.0481085	0.141387	0.264411	0.672418	3.98772	4.06239	11.0866	0	0.034661	0.251365	1.05727	0.28901	0.167384	1.17294	4.27829	31.7658	85.8494	103.489	117.764	43.1362	1.30891	9.58145
Aco000744	0.778416	2.29e-08	yellowgreen	NAC domain-containing protein		AT1G76420.1	ANAC031,CUC3,NAC368	NAC (No Apical Meristem) domain transcriptional regulator superfamily protein	LOC_Os08g40030.1	CUP-SHAPED COTYLEDON3, putative, expressed	TF__NAC	0.404222	0.228491	0.0389319	0.0190779	0	0	0.0168048	0	0	0	0	1.8943	2.84067	2.61695	3.49753	5.32454	6.842	2.84237	0	0	0	1.17401	1.2195	0.181306	0.391679	0.0251539	0.016236	0	0	0	0	0	0	0	0.218152	0
Aco000745	0.829468	4.07e-10	grey60	hypothetical protein							None	3.91697	4.24076	3.58974	3.4569	4.12932	4.3429	4.59219	3.79258	4.08891	3.53541	4.6991	4.81004	4.96421	4.31104	4.53562	5.10831	3.78689	4.15894	5.21349	5.73444	0.192195	15.4227	10.6429	18.5082	20.5983	1.53679	3.30726	1.64211	4.77194	2.66799	2.02197	4.12723	3.23313	2.57347	2.18152	11.1692
Aco000746	0.840852	1.38e-10	grey60	Pentatricopeptide repeat-containing protein	Pentatricopeptide repeat	AT3G05240.1	MEF19	mitochondrial editing factor 19	LOC_Os08g40020.1	selenium binding protein, putative, expressed	None	5.28797	5.43571	4.03605	4.32152	6.22931	5.40142	5.56123	5.5685	6.5066	5.05322	4.2666	4.63605	5.29958	5.25964	5.04251	5.15354	4.07549	5.65494	6.15294	5.56074	0.388179	15.5891	12.2014	19.8183	18.4815	3.07674	3.43419	1.70076	3.78464	5.41936	4.71793	2.95683	3.52706	4.90184	4.69028	8.59593
Aco000747	0.97183	6.37e-23	darkgreen	VQ motif-containing protein	VQ	AT2G44340.1		VQ motif-containing protein	LOC_Os04g57030.1	VQ domain containing protein, putative, expressed	None	1.06586	0.24126	0.110224	0.127486	0.511726	0.0681413	0	2.65452	0.0521128	0.263938	0	0	0	0	0.0162049	0	0	0	0.111583	0.032243	0.0307694	146.015	78.953	59.5806	29.5341	0.520478	1.09505	0.0586469	0	0	0	0	0	0	0	0.602262
Aco000748	0.928388	3.52e-16	yellow	fatty acid desaturase 2	Fatty acid desaturase, type 1	AT3G12120.1	FAD2	fatty acid desaturase 2	LOC_Os02g48560.1	fatty acid desaturase, putative, expressed	None	505.032	594.233	607.317	435.621	55.9971	93.4752	47.9911	156.079	59.1694	334.124	82.0968	65.0834	65.2444	72.7387	56.9853	77.5422	49.5701	132.224	127.613	186.518	2728.19	125.471	95.9504	106.373	199.105	916.727	727.203	1266.83	110.907	174.503	156.113	98.4992	102.285	151.344	1471.98	87.328
Aco000749	0.901527	6.4e-14	yellow	Enoyl-acyl-carrier-protein reductase NADH FabI		AT2G05990.2	ENR1,MOD1	NAD(P)-binding Rossmann-fold superfamily protein	LOC_Os08g23810.2	enoyl-acyl-carrier-protein reductase NADH, chloroplast precursor, expressed	None	8.06707	9.25615	18.7174	8.81265	9.87565	18.8379	8.84584	31.3812	11.2844	60.7404	9.32514	17.0433	11.4631	16.3783	21.2437	23.5077	10.5845	16.2529	14.9255	18.9052	725.988	69.2173	103.285	88.5175	46.1985	54.4591	123.716	73.4846	8.55659	8.17073	9.09886	4.92804	4.99666	7.35276	71.3358	41.8299
Aco000750	0.502421	0.00179271	lightyellow	hypothetical protein		AT3G57990.1			LOC_Os09g31458.1	expressed protein	None	69.9987	67.177	71.7577	74.3025	42.5605	42.3018	34.4379	41.6287	45.7191	51.3453	32.9116	34.0378	33.4666	35.1888	35.4785	37.0728	39.1313	57.0803	43.6591	54.6437	85.5006	35.5198	35.8232	64.5419	63.373	74.365	42.1863	45.3341	18.4296	47.0234	50.3807	65.0502	64.5647	101.958	52.1384	21.9552
Aco000751	0.382352	0.0213705	yellow	DNA-binding bromodomain-containing protein	SANT/Myb domain	AT2G42150.1		DNA-binding bromodomain-containing protein	LOC_Os08g39980.1	DNA-binding bromodomain-containing protein, putative, expressed	TF__MYB_sup:MYB_related	168.534	150.934	140.848	129.331	87.7415	93.683	72.5333	79.2307	90.3061	87.7817	70.6166	93.0338	99.0827	103.133	84.7593	79.17	88.0524	117.335	116.845	95.0418	214.434	64.5327	61.0306	58.4574	61.9349	121.422	80.424	34.3671	27.3153	61.0303	68.2414	89.444	96.4062	165.621	39.7037	60.1715
Aco000752	0.48446	0.00275223	yellow	Protein kinase superfamily protein		AT2G32850.2		Protein kinase superfamily protein	LOC_Os02g37880.3	cyclin G-associated kinase, putative, expressed	None	60.3012	49.3043	46.5875	50.1824	30.1635	29.201	30.8265	29.515	32.7755	35.3318	31.0579	21.7179	18.7302	16.6468	18.6182	18.1237	33.4843	18.0654	24.2293	32.3375	69.843	12.3835	22.8078	73.8825	29.7563	23.7569	36.6853	36.3024	16.1259	13.0898	18.1135	10.7801	12.3447	25.7959	28.9052	31.8104
Aco000753	0.846383	7.9e-11	yellow	NADP-binding Rossmann-fold superfamily protein		AT3G55290.1		NAD(P)-binding Rossmann-fold superfamily protein	LOC_Os08g39960.1	3-oxoacyl-reductase, chloroplast precursor, putative, expressed	None	5.43169	12.7057	10.5384	8.29671	33.3642	17.7143	7.37514	20.535	19.5607	24.4383	5.71095	14.7244	12.5796	8.30915	9.88365	9.90029	35.9282	10.1368	7.65197	26.7592	164.977	17.3184	32.4267	67.8416	34.3483	27.2905	29.1092	99.993	4.60739	3.41837	3.20145	2.34082	2.74327	1.47055	102.641	5.80362
Aco000754	0.734241	3.46e-07	brown	Mitochondrial transcription termination factor family protein	Mitochodrial transcription termination factor-related	AT4G19650.1		Mitochondrial transcription termination factor family protein	LOC_Os08g40630.2	mTERF domain containing protein, expressed	TF__mTERF	6.59719	6.69704	5.6413	7.04915	10.3411	9.50237	10.9656	11.4012	11.5934	8.54996	8.11791	12.3696	13.6359	15.7469	14.951	13.3773	15.6077	12.7557	8.33032	8.13587	2.01047	15.2946	9.25593	12.3024	9.75783	4.78591	4.75617	4.6331	3.62009	6.66998	5.64466	15.7081	12.3447	11.9482	4.25397	5.31086
Aco000755	0.809327	2.3e-09	brown	Mitochondrial transcription termination factor family protein	Mitochodrial transcription termination factor-related	AT4G19650.1		Mitochondrial transcription termination factor family protein	LOC_Os08g40630.2	mTERF domain containing protein, expressed	TF__mTERF	7.70268	7.83973	7.27643	9.20025	16.2938	12.6762	13.6288	12.5518	13.239	10.5305	12.6307	16.9093	15.5852	15.6387	18.8928	17.6796	20.1758	14.9943	11.7168	7.62397	5.26049	20.7204	15.6689	15.8019	12.7127	5.18868	5.86661	4.04664	8.55659	9.33798	12.6373	12.8129	17.1454	9.49732	5.89012	4.43484
Aco000757	0.958574	4.05e-20	white	beta glucosidase 17	Glycoside hydrolase, superfamily	AT2G44480.1	BGLU17	beta glucosidase 17	LOC_Os04g39880.1	Os4bglu12 - beta-glucosidase, exo-beta-glucanase, expressed	None	3.70081	2.92687	0.109638	0.0866946	1.75119	0.484917	0.123852	0.299985	0.0658107	0.0637972	0	0.0891201	0.072915	0.0470273	0.0321567	0.0155152	0.0153615	0.0847379	0.675991	0.117209	0	9.45726	60.622	57.1627	3.24829	0.0632404	0.197289	0	0	0.16675	0.758238	0.308003	0	0	0	0.164253
Aco000758	0.788748	1.11e-08	mediumpurple3	beta glucosidase 17	Glycoside hydrolase, family 1, active site	AT2G44480.1	BGLU17	beta glucosidase 17	LOC_Os04g39880.1	Os4bglu12 - beta-glucosidase, exo-beta-glucanase, expressed	None	227.566	256.519	139.883	170.038	6.06438	5.18026	3.26529	21.6834	2.33019	5.46783	0.950483	0.389831	1.29369	2.63606	2.85479	2.02782	1.12242	1.61335	127.743	112.44	186.712	87.282	136.773	81.1099	79.5481	35.9945	15.9269	145.738	5.26559	0.583624	0.0842487	0.246402	0.979738	0.796549	137.109	269.157
Aco000759	0.570706	0.000278477	grey60	CDK5 regulatory subunit-associated protein	Protein of unknown function DUF773	AT5G06830.1			LOC_Os06g21560.1	CDK5RAP3, putative, expressed	None	48.0613	47.9211	55.765	56.9462	69.7495	54.5514	72.7711	54.3139	69.7716	67.0219	72.8923	70.7653	66.0741	59.8185	66.3326	61.8149	75.4023	54.8935	51.8958	55.3381	43.3728	61.7284	70.629	138.86	82.5649	51.1463	71.7795	54.8935	59.2379	71.8691	71.9484	99.8544	110.71	96.5663	52.4657	56.4484
Aco000761	0.914557	6.35e-15	white	Mitochondrial import inner membrane translocase subunit Tim17/Tim22/Tim23 family protein		AT2G42210.2	ATOEP16-3,OEP16-3	Mitochondrial import inner membrane translocase subunit Tim17/Tim22/Tim23 family protein	LOC_Os02g48610.1	mitochondrial import inner membrane translocase subunit Tim17, putative, expressed	None	1.24729	1.9154	1.19926	1.40386	3.54179	2.61053	2.97712	4.09093	2.29223	3.86703	2.37412	6.33537	4.3286	3.9945	7.93349	3.99964	2.54937	3.53708	2.46305	4.30813	1.2539	6.34766	16.5274	18.1956	6.63755	6.12118	4.60249	2.34588	1.48095	1.83425	3.4542	4.18884	4.31085	2.20583	2.2906	0.876018
Aco000762	0.805468	3.13e-09	grey60	4-coumarate CoA ligase		AT2G04350.1	LACS8	AMP-dependent synthetase and ligase family protein	LOC_Os04g39780.1	AMP-binding enzyme family protein, expressed	None	8.22817	8.93268	5.18719	5.91035	12.2992	13.8495	8.3339	12.0651	9.2386	18.5134	6.34906	11.5097	11.4455	15.2974	14.3179	12.4963	6.22449	10.6563	11.0271	8.13212	6.7289	8.3044	12.3305	74.9497	23.7195	18.0953	30.9703	10.0286	1.9746	1.58412	1.51648	1.60161	1.56758	2.2671	9.48963	10.7312
Aco000763	0.957304	6.69e-20	green	S-adenosyl-L-methionine-dependent methyltransferases superfamily protein	S-adenosyl-L-methionine-dependent methyltransferase-like	AT1G19640.1	JMT	jasmonic acid carboxyl methyltransferase	LOC_Os06g13530.1	benzoate carboxyl methyltransferase, putative, expressed	None	0.0470233	0.12063	0.0237642	0	0.0151934	0.0638937	0.0171151	0.128866	0	0.0344148	0.034222	0.0296458	0.100315	0.279735	0.173748	0.297414	0.314058	0.232107	0.0989567	0	0	0.607726	0.417676	0.550408	0.167061	0.0638494	0.159633	0	0	0	0	0	0	0	0	3.66833
Aco000764	0.811699	1.89e-09	brown	HXXXD-type acyl-transferase family protein	Chloramphenicol acetyltransferase-like domain	AT5G17540.1		HXXXD-type acyl-transferase family protein	LOC_Os04g42830.1	transferase family protein, putative, expressed	None	0.290455	0.186466	0.0701203	0.0190779	0.139003	0.544577	0.0479229	0.985585	0.0260564	0.0159493	0	8.18272	11.5768	10.304	8.98435	9.38332	9.92167	11.0533	0.685879	0.0315402	0.03161	0.973717	1.14577	2.2605	1.23275	0.459475	0.115029	0.0586469	0	0	0	0	0	0	0	5.20136
Aco000767	-0.624669	4.66e-05	yellow	Plant protein of unknown function DUF641		AT5G12900.1			LOC_Os08g39740.1	expressed protein	None	32.4046	43.0529	35.7434	41.108	43.9784	34.2396	28.9974	28.9351	36.7355	33.6232	24.6273	41.2512	36.0379	36.3731	38.1445	35.4757	37.9843	26.0901	39.2142	20.7681	6.68169	20.7	23.0768	27.9773	35.2902	31.2208	25.7969	10.967	30.1126	44.6889	22.1574	24.3938	28.5104	21.4456	12.3256	36.6285
Aco000768	0.832297	3.13e-10	yellow	hypothetical protein		AT4G12070.1			LOC_Os02g48640.1	expressed protein	None	7.24868	11.2681	10.5482	9.12656	0.809013	1.55899	1.25783	0.728181	0.926579	2.01834	1.09905	5.10336	3.25285	3.13149	3.39906	3.45715	1.88079	2.10688	11.1565	4.17963	27.3979	0.675653	0.695638	0.945332	0.695214	2.25727	4.70985	11.2602	1.3164	3.16824	3.95969	7.02246	4.99666	6.86258	12.871	1.36878
Aco000769	0.692981	2.81e-06	brown	hypothetical protein		AT5G12930.1			LOC_Os09g31350.1	expressed protein	None	4.01847	1.73721	0.63602	1.69703	5.17836	5.38793	3.82448	8.93373	2.41209	3.29539	1.85106	43.3036	27.5348	23.2727	24.8385	22.2911	19.63	18.0651	4.38459	1.8521	0.452666	13.3167	30.7685	76.1352	22.1587	2.88141	3.66751	3.34287	1.15185	1.58412	0.758238	0.184802	0	0.122546	2.72691	3.77783
Aco000772	0.630788	3.72e-05	skyblue	Glucosamine 6-phosphate N-acetyltransferase	GNAT domain	AT5G15770.1	AtGNA1,GNA1	glucose-6-phosphate acetyltransferase 1	LOC_Os02g48650.1	acetyltransferase, GNAT family, putative, expressed	None	17.4864	15.0097	12.7839	14.8157	10.8963	11.2211	12.1578	11.5946	11.5264	20.6728	13.6851	12.2978	13.21	13.3962	11.7241	12.9698	11.1386	17.0242	14.7371	16.1809	20.5943	17.5307	20.6602	15.1428	12.687	24.5048	32.7227	19.4121	9.05024	22.8447	21.1464	20.6362	18.3211	27.2665	23.8877	7.82941
Aco000773	0.684524	4.14e-06	green	basic helix-loop-helix bHLH DNA-binding superfamily protein		AT2G42280.1		basic helix-loop-helix (bHLH) DNA-binding superfamily protein	LOC_Os08g39630.1	helix-loop-helix DNA-binding domain containing protein, expressed	TF__bHLH	3.39117	7.68091	8.94798	8.69116	9.57474	10.7175	9.37981	11.6948	15.9687	22.4751	15.4645	9.84616	7.70687	6.21629	4.98842	5.70167	18.127	11.9235	8.59964	22.3573	59.0931	4.61872	7.6055	12.1126	17.2953	18.0701	31.8114	16.2452	16.7841	21.0938	15.6703	23.2234	19.1049	30.5752	18.1067	70.5194
Aco000774	-0.597844	0.000117931	lightyellow	tRNA cytidine34-2'-O-methyltransferase		AT5G26880.2	AGL26	AGAMOUS-like 26	LOC_Os08g39600.1	RNA methyltransferase, TrmH family protein, putative, expressed	None	9.98427	11.6777	11.5295	11.3293	9.83809	11.6108	10.1939	10.0459	10.0128	9.33926	11.1247	11.9681	11.2009	11.917	13.4687	11.7934	11.6423	13.2915	12.1372	12.841	3.88059	13.6998	12.0592	15.098	15.7135	10.8839	8.1995	5.33687	5.10104	4.08536	4.54943	9.97928	6.46627	6.18857	6.4355	9.25294
Aco000775	0.691134	3.06e-06	brown	receptor-like kinase		AT2G42290.1		Leucine-rich repeat protein kinase family protein	LOC_Os08g39590.1	inactive receptor kinase At2g26730 precursor, putative, expressed	None	43.8892	32.8813	23.2307	33.4106	21.8863	31.0297	17.0238	19.7812	16.3533	15.9854	13.1889	46.9427	47.4858	43.0024	43.1249	44.5367	51.8504	88.363	57.6828	24.4947	1.93671	23.7447	23.8213	26.6034	27.8326	23.661	8.27846	2.69776	1.15185	5.91961	4.97067	7.76167	15.8718	15.6246	2.2906	5.14661
Aco000776	0.454999	0.00530086	brown	OTU domain-containing protein	Ovarian tumour, otubain	AT3G57810.3		Cysteine proteinases superfamily protein	LOC_Os08g39560.1	OTU-like cysteine protease family protein, putative, expressed	None	22.9661	22.4579	28.8822	26.0336	39.0911	32.5025	40.1883	29.5269	39.9364	33.1685	41.4998	30.1195	29.3645	27.1065	31.8632	28.8009	36.3661	24.0627	34.0563	33.9294	22.3612	35.6631	41.7511	33.256	32.897	22.4985	25.279	19.6467	34.3909	27.0134	24.7691	23.5314	24.1995	18.1981	18.652	23.8167
Aco000777	0.84605	8.18e-11	yellow	Leucine-rich repeat receptor-like protein kinase family protein	Leucine-rich repeat-containing N-terminal, type 2	AT3G20820.1		Leucine-rich repeat (LRR) family protein	LOC_Os08g39550.1	polygalacturonase inhibitor 2 precursor, putative, expressed	None	428.369	584.728	505.37	346.831	338.327	591.586	274.061	457.461	425.893	324.031	250.271	142.286	167.278	207.746	197.87	226.107	203.722	414.652	804.741	2260.9	3703.04	100.547	140.75	194.767	215.872	523.145	88.4836	1621	35.2136	78.2056	89.8933	89.9368	91.3116	10.4164	1999.26	26.9376
Aco000778	0.850649	5.07e-11	yellow	Pectin lyase-like superfamily protein	Pectin lyase fold	AT3G57790.1		Pectin lyase-like superfamily protein	LOC_Os09g31270.1	polygalacturonase, putative, expressed	None	65.1202	70.0935	79.3563	64.8435	83.7646	84.3146	69.4882	92.266	79.3198	111.026	66.0743	71.794	54.2221	56.2778	53.6106	60.4062	65.3235	60.872	77.3885	148.419	394.421	59.6998	61.3124	68.3437	65.8139	148.391	126.775	80.7568	29.1253	45.606	49.791	48.726	41.051	56.3099	90.4242	54.9701
Aco000779	0.700857	1.94e-06	grey60	hypothetical protein							None	0	0	0	0	0.0433865	0	0	0	0	0	0	0	0	0	0	0	0	0	0.024568	0.0315402	0	0.0172229	0.0179161	2.24224	0.475287	0	0.016236	0.527822	0	0	0	0	0	0	0.87261	1.31403
Aco000780	0.752793	1.18e-07	lightyellow	LOCATED IN: chloroplast		AT2G42320.1		nucleolar protein gar2-related	LOC_Os08g39490.2	expressed protein	None	280.937	379.608	350.729	374.831	125.844	149.237	133.835	102.243	146.114	119.351	151.682	101.303	93.2454	70.6723	79.6166	100.567	114.068	64.605	147.607	129.153	8.20321	107.196	91.6926	170.94	85.9967	47.5036	72.0272	106.796	368.262	608.553	749.56	821.505	1092.8	360.347	95.3326	156.479
Aco000782	0.898556	1.04e-13	midnightblue	Protein kinase superfamily protein	Serine/threonine/dual specificity protein kinase, catalytic domain	AT3G20830.1		AGC (cAMP-dependent, cGMP-dependent and protein kinase C) kinase family protein	LOC_Os08g39460.1	AGC_PVPK_like_CDK8.2 - ACG kinases include homologs to PKA, PKG and PKC, expressed	None	67.6698	66.3672	68.7408	60.5163	8.47185	7.2428	7.77626	4.5632	5.95416	4.1626	14.1521	8.94475	10.1799	9.36882	6.28555	8.88809	3.1921	11.3587	32.7427	32.2315	9.80064	2.65354	9.34719	23.0404	35.9751	3.9736	2.41106	21.8166	5.92379	24.0119	14.7435	8.06967	8.62169	7.47531	26.2874	19.0534
Aco000783	0.885258	7.57e-13	darkolivegreen	Zinc finger A20 and AN1 domain-containing stress-associated protein	Zinc finger, AN1-type	AT3G12630.1		A20/AN1-like zinc finger family protein	LOC_Os09g31200.1	AN1-like zinc finger domain containing protein, expressed	None	122.276	89.7293	17.5017	46.1484	6.48538	21.4114	4.25613	37.5405	4.28552	9.64229	21.9102	6.36683	3.64481	1.79166	2.43093	3.69111	0.908364	1.65368	16.8446	26.468	23.5397	1.66731	1.98068	3.23764	1.39909	5.82862	4.83117	3.7534	8.22749	34.8507	67.9044	33.5107	27.3347	79.0422	5.12658	27.5946
Aco000784	0.579883	0.000210024	brown	polyadenylate-binding protein 1	RNA recognition motif domain	AT3G12640.1		RNA binding (RRM/RBD/RNP motifs) family protein	LOC_Os04g39629.1	RNA recognition motif containing protein, putative, expressed	None	65.5179	75.6596	66.9223	64.065	97.5517	79.8103	83.5037	87.0796	77.415	76.6166	80.3021	138.154	121.475	101.813	95.6696	105.56	101.556	87.6382	77.9064	62.7808	65.1321	117.426	88.5305	111.905	94.2439	71.1102	81.7801	59.9958	58.7443	71.4522	87.1974	102.688	148.136	110.598	59.1193	69.7529
Aco000785	0.901591	6.34e-14	grey60	Chaperone protein dnaJ	DnaJ domain	AT3G12170.1		Chaperone DnaJ-domain superfamily protein	LOC_Os02g10220.1	heat shock protein DnaJ, putative, expressed	None	1.30346	2.28772	1.56286	1.28808	2.35955	1.99358	2.86012	2.01393	2.27602	2.07626	3.00495	3.42578	3.98279	3.86876	4.48355	4.13332	2.21417	3.35683	2.62073	1.87256	6.20459	5.72809	9.17418	53.2699	15.551	2.89822	3.25667	0.996997	0.987298	0.0833748	1.09523	1.17041	1.17569	0.551457	0.87261	0.383258
Aco000786	0.919313	2.49e-15	yellow	serine/threonine protein kinase 2		AT3G20860.1	ATNEK5,NEK5	NIMA-related kinase 5	LOC_Os02g37830.1	protein kinase domain containing protein, expressed	None	34.5478	37.326	78.6669	62.3053	23.2955	13.8194	15.0148	13.856	14.2502	12.3926	12.6065	14.4988	17.9255	18.0537	16.4659	16.9022	20.1193	21.2455	14.7736	11.0273	997.543	20.1429	18.5661	67.0612	142.706	15.6315	12.7686	104.098	58.9088	25.0124	40.5236	55.5021	82.4939	45.8935	93.042	253.333
Aco000787	0.688801	3.41e-06	lightyellow	hypothetical protein		AT3G12650.1			LOC_Os02g48680.1	expressed protein	None	14.0647	16.9174	13.8193	13.9172	15.7305	16.955	15.0428	16.0221	17.9349	14.8462	11.9851	14.132	11.5814	12.9085	12.2419	11.9454	9.79973	13.2422	16.2327	25.8777	10.8953	14.3469	16.7894	14.0592	10.4135	19.7233	9.77762	10.2632	6.58199	16.675	19.2929	31.8475	27.2367	29.6561	12.9801	15.4398
Aco000788	0.85146	4.65e-11	midnightblue	Thylakoid lumenal 19 kDa protein	Photosystem II PsbP, oxygen evolving complex	AT3G63540.1		Mog1/PsbP/DUF1795-like photosystem II reaction center PsbP family protein	LOC_Os08g39430.1	thylakoid lumenal 19 kDa protein, chloroplast precursor, putative, expressed	None	11.5585	8.30997	12.7925	16.2331	4.5567	3.41819	4.96126	2.70015	4.66819	5.33313	5.23066	2.76738	3.89914	3.27358	2.40869	2.38837	2.42394	4.40116	6.54806	4.38274	7.14744	1.91772	2.92829	2.36757	2.19846	8.66788	3.41234	5.98198	1.9746	1.91762	2.78021	3.81923	4.70274	6.49494	6.8718	4.32534
Aco000789	0.730343	4.28e-07	lightyellow	hypothetical protein					LOC_Os09g31170.1	expressed protein	None	5.41653	4.90568	4.83105	5.07324	4.87377	2.25347	5.34931	2.312	4.00664	3.78474	4.54779	2.04132	3.46834	3.24533	2.14427	2.06011	3.24828	2.88301	5.17764	2.23408	0.882584	1.51916	2.29942	2.37789	2.77036	5.92415	3.43841	2.52182	2.46825	2.00099	3.1172	5.54405	9.60143	22.7936	1.74522	3.01131
Aco000790	0.693047	2.8e-06	white	hypothetical protein							None	6.19129	2.38668	2.84134	2.52861	14.847	8.48465	8.60587	7.88149	7.78242	21.3981	5.54725	22.6843	23.4409	24.4899	25.0303	25.1179	19.9024	18.3296	12.8026	4.6826	5.89522	39.042	79.7347	25.1588	11.5128	35.5089	51.9007	28.1505	1.9746	0.583624	0.168497	0.308003	0.293921	0.061273	25.3057	3.06606
Aco000791	0.795764	6.61e-09	lightyellow	Zinc finger protein	Zinc finger, C2H2-like	AT3G57670.1	NTT,WIP2	C2H2-type zinc finger family protein	LOC_Os06g40960.1	ZOS6-05 - C2H2 zinc finger protein, expressed	TF__C2H2	4.614	3.08488	5.0851	4.67812	0.167796	0.0441722	0.0952252	0.0213602	0.143535	0.0932072	0.275544	0.463151	0.68411	0.385107	0.0969761	0.0934774	0.0307231	0.272753	4.55215	1.09493	2.07958	1.02694	0.660977	0.320714	0.294971	0.0890032	0.0669164	1.29023	7.56929	7.08686	5.39191	8.93208	8.32777	6.67876	2.07245	0.547511
Aco000792	0.918408	2.99e-15	skyblue	ADP	Mitochondrial substrate/solute carrier	AT5G13490.2	AAC2	ADP/ATP carrier 2	LOC_Os02g48720.1	mitochondrial carrier protein, putative, expressed	None	169.383	122.346	144.757	160.902	217.74	213.882	177.016	321.343	260.171	735.383	191.574	108.218	97.0278	118.537	100.893	108.694	107.963	113.72	211.897	392.697	1005.79	258.115	293.511	184.98	158.264	888.571	1581.31	912.252	257.849	252.792	198.069	175.808	165.282	267.886	952.454	135.728
Aco000793	0.676771	5.85e-06	lightyellow	Beta 1 2 xylosyltransferase		AT5G55500.1	ATXYLT,XYLT	beta-1,2-xylosyltransferase	LOC_Os08g39380.1	beta 1,2-xylosyltransferase, putative, expressed	None	21.9667	20.6072	22.7744	22.4203	16.4126	18.4129	21.0537	20.9007	19.8106	21.857	20.7672	14.8129	12.782	13.6195	13.4673	12.4629	11.6871	10.8549	18.906	25.3928	14.2502	23.6421	16.7411	15.3717	12.775	19.6477	18.0425	17.1249	23.6952	33.6834	35.6372	34.9891	36.1523	21.0166	18.8702	24.1452
Aco000794	0.705985	1.51e-06	lightyellow	Threonine-tRNA ligase		AT2G04842.1	EMB2761	threonyl-tRNA synthetase, putative / threonine--tRNA ligase, putative	LOC_Os02g33500.1	threonyl-tRNA synthetase, putative, expressed	None	58.2267	56.8371	76.8052	70.4706	47.626	47.73	45.6617	45.71	51.375	43.0683	47.0128	41.7948	42.19	41.8824	40.5334	38.183	32.2077	32.2099	51.7316	57.0309	87.0174	37.338	37.5952	45.1316	43.7878	55.4975	41.2239	66.7988	41.7956	54.0269	79.5307	97.3288	103.95	77.204	63.8096	43.6914
Aco000795	0.58617	0.000172268	midnightblue	Sodium-dependent dicarboxylate transporter SdcS	Sodium/sulphate symporter	AT5G47560.1	ATSDAT,ATTDT,TDT	tonoplast dicarboxylate transporter	LOC_Os09g31130.1	citrate transporter, putative, expressed	None	49.5853	33.6817	217.823	119.601	4.5561	3.54348	15.4769	3.53485	12.1457	7.18042	25.6222	1.5155	1.37814	1.77515	1.60771	1.57147	1.46791	2.24054	17.3132	12.4464	123.38	0.674503	0.693614	1.51888	3.25589	4.85517	1.5376	8.44515	99.7171	90.8785	65.5455	86.1791	68.9735	11.5193	8.18072	44.6222
Aco000797	0.388458	0.0192178	brown	ubiquitin protein ligase 5		AT4G12570.1	UPL5	ubiquitin protein ligase 5	LOC_Os09g31090.2	HECT-domain domain containing protein, expressed	None	26.8272	31.6709	29.83	29.507	39.6032	44.4814	31.6717	41.5396	38.7556	38.536	38.0184	67.0637	52.1241	41.8049	51.9309	52.2772	68.46	43.922	31.2947	28.3743	19.1495	55.4336	50.7956	49.9247	48.9117	29.432	34.5559	19.2362	68.6172	69.2844	91.2413	49.5884	51.3383	52.5722	17.5613	30.1131
Aco000798	0.357314	0.0324022	brown	glycerophosphoryl diester phosphodiesterase	Glycerophosphoryl diester phosphodiesterase	AT5G55480.1	SVL1	SHV3-like 1	LOC_Os04g39610.1	glycerophosphoryl diester phosphodiesterase family protein, putative, expressed	None	150.628	212.757	61.4664	69.9559	90.915	158.969	60.8633	149.077	60.2612	40.9395	39.2608	145.08	168.634	164.987	158.882	158.019	107.578	133.153	88.9365	116.559	60.5764	98.7965	79.077	88.8743	86.9727	46.0779	26.1785	78.4695	102.514	137.068	179.197	121.107	156.66	49.5699	72.972	48.8928
Aco000799	0.902542	5.41e-14	white	Ccr4-not transcription complex							None	1.11454	1.63587	1.1475	0.966281	3.57134	1.09291	1.39442	1.156	1.22317	1.15841	0.683746	8.42051	8.0646	8.27855	7.42892	8.14246	5.00354	5.01741	1.64852	1.18646	0.221283	12.1678	38.4464	13.4208	6.37097	1.88588	1.71966	0.76241	0.493649	0.250124	0.336995	1.90962	4.31085	1.34801	0	6.78914
Aco000800	0.772133	3.49e-08	lightyellow	hypothetical protein							None	62.9908	211.712	251.806	324.116	284.035	67.9784	12.9672	245.39	100.07	158.395	8.45571	4.4777	6.36377	19.6262	29.7552	40.6815	24.2156	56.973	100.264	541.561	226.557	192.713	383.326	648.615	788.763	1093.94	461.782	39.8799	383.401	187.843	393.526	853.167	2048.04	7021.46	41.9943	469.053
Aco000801	0.973086	2.96e-23	green	hypothetical protein		AT4G22370.1			LOC_Os08g39320.1	expressed protein	None	0.523848	1.35561	0.771695	0.553574	0.314974	0.421433	0.329547	0.321908	0.163635	0.0901045	0.22283	0.134113	0.267822	0.29583	0.201276	0.204426	0.0895593	0.30195	0.683167	1.58167	0.127707	0.13002	0.0843989	0.0677203	0.448114	0.151936	0.0825571	1.70076	0.822749	0.583624	0.252746	0.184802	0.293921	0	0.763534	9.6362
Aco000802	0.667708	8.64e-06	yellowgreen	SWIB/MDM2 domain superfamily protein		AT3G19080.1		SWIB complex BAF60b domain-containing protein	LOC_Os08g39310.1	SWIB/MDM2 domain containing protein, expressed	None	47.6171	37.1868	41.3797	43.746	44.4474	35.9943	36.5667	36.2515	37.7974	36.7714	36.2347	61.2863	52.2224	50.5135	49.7996	55.286	81.2397	67.5754	38.5535	25.555	55.8158	48.3259	35.5798	28.4779	31.1186	34.3908	31.5603	34.4257	62.5289	63.7817	42.5456	36.3443	32.6253	37.1314	30.6504	35.643
Aco000806	0.765257	5.46e-08	yellow	fimbrin-like protein 2	Calponin homology domain	AT5G35700.1	FIM2	fimbrin-like protein 2	LOC_Os02g48740.1	fimbrin-like protein 2, putative, expressed	None	45.9418	53.0685	52.3349	39.062	36.1887	28.3099	27.1526	36.753	37.5665	72.1601	23.7688	31.6984	25.4012	29.7618	33.9349	34.0471	57.2845	27.1496	30.3358	62.3336	292.376	98.8718	133.007	163.918	59.6791	80.8086	152.398	286.901	39.3274	43.1048	54.1719	34.1267	30.9597	32.1683	260.583	46.648
Aco000807	0.796936	6.05e-09	brown	BTB/POZ domain-containing protein	BTB/POZ-like	AT2G04740.1		ankyrin repeat family protein	LOC_Os06g21330.1	ABB1 - Ankyrin repeat region with 2 Bric-a-Brac, Tramtrack, Broad Complex BTB domains, expressed	None	7.50709	6.62507	6.28018	7.59237	10.5087	8.4124	11.3835	8.72186	9.23014	8.52337	11.5395	12.1795	11.4627	10.8001	12.2318	12.8807	10.1521	10.6588	8.45217	7.49099	4.2047	15.3862	15.013	11.5178	12.0588	7.4326	7.88271	6.97898	6.08834	5.66949	6.5714	11.0881	9.30751	9.00713	5.67196	6.24163
Aco000808	0.884919	7.94e-13	darkgreen	Histone-lysine N-methyltransferase NSD3		AT5G55390.2	EDM2	ENHANCED DOWNY MILDEW 2	LOC_Os08g24946.1	EDM2, putative, expressed	None	4.30457	3.32105	1.49222	2.16273	48.5944	53.9205	18.7481	42.2052	21.0009	18.806	10.2549	138.542	117.96	141.341	142.102	165.333	73.0899	107.751	6.13719	1.43714	0.702183	529.684	472.087	263.514	74.1802	24.2958	29.102	8.26921	22.2142	22.2611	21.9889	10.5953	10.0913	1.77692	7.85349	0.438009
Aco000809	-0.70401	1.66e-06	brown	Mannan endo-1		AT4G28320.1		Glycosyl hydrolase superfamily protein	LOC_Os06g20620.1	OsMan07 - Endo-Beta-Mannanase, expressed	None	60.0938	66.0713	58.3829	60.6498	40.355	42.6084	43.6381	38.7937	46.0582	48.3034	45.8419	40.4484	35.4168	37.2193	41.7147	33.5041	46.3797	36.3454	43.5319	43.6422	59.2635	29.7178	29.136	33.0286	31.6346	45.1329	56.5953	45.8032	64.339	64.5321	78.5198	51.7444	62.9971	65.317	49.5206	46.0457
Aco000811	0.718661	7.96e-07	yellow	Protein of unknown function DUF1664	Protein of unknown function DUF1664	AT1G04960.1		Protein of unknown function (DUF1664)	LOC_Os09g30478.1	expressed protein	None	41.5627	41.949	59.4463	56.0821	64.5735	54.5162	58.6249	53.1554	67.3672	70.9155	65.6446	37.6761	38.8826	43.1806	50.892	30.543	43.7403	35.6898	54.8024	79.7562	132.762	48.1195	35.4894	40.8548	53.8104	90.191	76.4717	123.158	80.4648	75.2041	77.93	84.6391	81.3182	113.845	117.257	94.3909
Aco000812	0.789869	1.02e-08	salmon	lipid-binding serum glycoprotein family protein		AT1G04970.1		lipid-binding serum glycoprotein family protein	LOC_Os06g20430.1	BPI/LBP family protein At3g20270 precursor, putative, expressed	None	44.3144	59.8083	63.5711	58.9966	51.8134	58.8033	57.2466	50.2669	56.729	50.6259	59.0275	48.4851	49.3582	51.8375	42.1369	38.5581	54.3874	48.4622	53.6018	39.3682	45.2392	48.193	45.2576	52.2633	72.8362	47.8767	44.4023	43.4573	105.641	76.4547	84.5014	71.8262	82.2	47.0577	36.4315	65.4276
Aco000813	0.859888	1.84e-11	grey60	Ribonuclease Z		AT1G74700.1	NUZ,TRZ1	tRNAse Z1	LOC_Os09g30466.1	nuclear ribonuclease Z, putative, expressed	None	25.3417	18.9763	23.3468	21.7821	19.8249	19.1692	17.8755	20.5834	20.9372	25.2233	16.8403	20.2256	18.354	21.2386	19.6479	19.8005	19.1537	18.7081	20.2574	20.7724	29.6828	26.8163	30.3052	59.3395	35.0206	29.1411	25.0113	20.5264	20.0751	24.0953	21.2307	22.9154	15.6758	17.5241	21.2699	19.1629
Aco000814	0.786396	1.31e-08	brown	RING/FYVE/PHD zinc finger superfamily protein	Zinc finger, PHD-finger	AT1G50620.1		RING/FYVE/PHD zinc finger superfamily protein	LOC_Os06g20410.1	BAH domain containing protein, expressed	None	21.6981	19.8526	20.9916	23.1021	30.494	27.1118	27.6969	22.6348	26.0834	25.6704	28.9151	50.8509	47.4754	44.5014	45.2639	47.6083	60.0352	43.2504	21.7861	14.7629	21.498	46.5643	50.7137	74.8976	45.2115	19.4763	29.0472	20.0572	38.011	35.2675	28.9815	22.8538	27.7266	24.3867	17.6703	29.6751
Aco000816	0.240608	0.157489	lightyellow	Chaperone protein htpG family protein	Heat shock protein Hsp90 family	AT5G56030.2	AtHsp90.2,ERD8,HSP81-2,HSP90.2	heat shock protein 81-2	LOC_Os09g30412.1	heat shock protein, putative, expressed	None	1897.64	1287.53	1738.3	1955.13	1575.15	1474.54	1435.28	1607.5	1506.21	1438.51	1238.53	1524.38	1384.03	1636.82	1696.24	1491.78	1081.88	1405.49	1715.42	1298.46	668.71	2287.91	1734.35	1379.5	1569.1	1815.82	1272.24	2176.74	748.701	1132.81	1039.29	1735.16	2231.94	2643.69	2097.1	1067.76
Aco000817	0.950811	7.06e-19	black	Eukaryotic aspartyl protease family protein	Aspartic peptidase domain	AT5G10770.1		Eukaryotic aspartyl protease family protein	LOC_Os09g30414.1	aspartic proteinase nepenthesin-2 precursor, putative, expressed	None	0	0.0502305	0.0237642	0	0.0151934	0.0469754	0.0342302	0.943241	0	0.572649	0.0697381	0	0.0138423	0.201189	0.955113	0.126206	0.0450559	0.101042	0.0460685	2.18606	3.03254	0.0599893	0.0843989	1.1958	3.31268	0.912641	0.642387	23.2828	2.13915	0	0	0	0.0979738	0	21.5971	0
Aco000818	0.927211	4.6e-16	black	ABC transporter G family member		AT3G53510.1		ABC-2 type transporter family protein	LOC_Os03g17370.1	white-brown complex homolog protein, putative, expressed	None	0.068481	0.12063	0.174288	0.0685636	0.0436866	0.0479383	0.0675294	0.578749	0	0.308417	0.0505992	0.0597341	0.0549416	0.123731	0.0483615	0.0160042	0.0143328	0.516343	0.140588	2.41273	2.80453	0.0344457	0.0348392	0.0433428	0.82037	1.08699	0.351786	7.33086	0.16455	0.0833748	0.168497	0.0616005	0.0979738	0	9.27148	0.0547511
Aco000819	0.945228	4.21e-18	black	Eukaryotic aspartyl protease family protein	Aspartic peptidase domain	AT5G10770.1		Eukaryotic aspartyl protease family protein	LOC_Os09g30414.1	aspartic proteinase nepenthesin-2 precursor, putative, expressed	None	0.0932276	0.48206	2.39453	2.58184	0.277106	0.953412	1.11872	55.7053	1.25234	18.8835	2.24014	0.910936	4.12565	8.48401	3.70197	6.3715	13.3986	15.3736	2.88791	43.4693	40.7158	0.0694608	0.0514058	0.888458	32.7857	24.8836	29.9602	337.513	16.2904	2.91812	0.421243	3.26483	4.21287	1.10291	353.952	0
Aco000821	0.781682	1.82e-08	white	Pentatricopeptide repeat-containing protein	Pentatricopeptide repeat	AT4G02750.1		Tetratricopeptide repeat (TPR)-like superfamily protein	LOC_Os08g39130.1	pentatricopeptide, putative, expressed	None	2.44264	2.33319	1.23799	2.10706	2.00352	2.98979	2.32581	2.67958	2.54771	2.23961	1.88953	1.90101	2.42377	2.20376	2.71927	1.74759	1.31269	2.19609	2.30608	1.62497	0.324118	4.59916	6.48868	3.68833	3.35668	1.31469	1.49727	1.99399	2.13915	1.83425	2.86445	1.29361	3.42908	1.71564	1.63614	0.876018
Aco000822	0.38264	0.0212649	yellow	Nuclear factor related to kappa-B-binding protein		AT1G02290.1			LOC_Os08g39120.1	expressed protein	None	17.2649	28.2618	24.4858	19.1945	34.0343	35.5938	34.295	33.027	42.4255	40.9012	34.8167	48.6654	47.2999	45.7525	48.4465	48.6728	63.6618	34.3739	25.7315	38.5066	62.49	26.7144	27.2971	34.6018	45.4518	30.3063	44.6621	52.0198	31.0999	35.3509	27.2966	27.0426	35.2706	21.5068	52.5747	24.6928
Aco000823	0.682422	4.55e-06	brown	Protein phosphatase 2C family protein	Protein phosphatase 2C (PP2C)-like domain	AT1G16220.1		Protein phosphatase 2C family protein	LOC_Os08g39100.1	protein phosphatase 2C, putative, expressed	None	37.4556	40.5698	41.121	44.9288	55.3517	59.8974	73.9891	58.5218	58.5324	52.6185	74.0245	123.939	124.765	108.39	128.247	136.543	185.385	154.242	61.4757	64.4173	29.4615	58.1099	45.7816	44.9705	58.8248	52.9224	51.9591	57.8258	71.25	82.2075	81.4685	68.7462	87.5886	71.9958	57.8104	38.1615
Aco000824	0.580297	0.000207325	brown	Pre-mRNA-splicing factor CWC25-like protein	CBF1-interacting co-repressor CIR, N-terminal domain	AT2G44200.1		CBF1-interacting co-repressor CIR, N-terminal;Pre-mRNA splicing factor	LOC_Os08g39090.1	coiled-coil domain containing 49, putative, expressed	None	48.506	51.1214	50.894	46.9018	59.0964	46.5459	48.7425	50.4849	62.6134	64.4614	52.2571	89.4749	77.1726	82.8695	74.5245	81.9274	97.1792	75.0722	45.8407	50.823	90.9195	60.0672	58.9281	63.9541	57.2058	62.0184	70.4113	46.9762	51.5041	55.6944	54.5089	44.4756	52.8079	68.7483	43.4123	50.4258
Aco000825	0.732616	3.78e-07	lightyellow	Peroxisomal targeting signal 1 receptor	Tetratricopeptide repeat	AT5G56290.1	ATPEX5,PEX5	peroxin 5	LOC_Os08g39080.1	tetratricopeptide repeat domain containing protein, expressed	None	89.206	108.599	101.559	91.4705	108.008	92.1666	98.8944	112.09	109.16	147.921	99.3234	96.0897	88.4498	90.5789	96.424	101.301	120.063	93.591	78.5506	102.137	186.377	116.697	148.889	184.217	115.552	135.222	203.968	143.509	187.916	219.276	217.362	183.878	193.694	234.308	126.201	94.9932
Aco000826	0.794544	7.24e-09	white	COP9 signalosome subunit 6A		AT5G56280.1	CSN6A	COP9 signalosome subunit 6A	LOC_Os08g39070.1	COP9 signalosome complex subunit 6a, putative, expressed	None	39.8537	33.1252	37.5693	36.0373	49.1167	47.4076	40.8368	47.0063	46.7797	48.9186	35.8276	53.8186	48.0198	51.7528	52.0081	53.8787	46.8608	46.7645	40.2761	49.0627	40.9114	64.6242	71.4282	83.2793	57.7671	47.645	44.3099	55.9491	31.9227	38.0189	32.9412	46.57	39.8753	43.0137	49.6297	40.9538
Aco000827	0.374713	0.0243428	lightyellow	F-box/LRR-repeat protein		AT1G55590.1		RNI-like superfamily protein	LOC_Os08g39060.1	F-box protein At-B, putative, expressed	None	19.2432	18.9168	17.7817	19.215	29.1369	24.203	28.6177	22.6816	29.3108	27.0113	26.7239	33.3546	30.5249	29.1733	28.6387	31.688	41.3085	27.4984	21.3343	16.1909	21.0972	26.5182	22.9294	28.1644	23.7538	20.0892	27.4825	22.5204	41.1374	31.7658	31.0035	31.9091	38.3077	35.8447	27.4872	28.4158
Aco000828	0.796717	6.15e-09	yellow	Disease resistance protein CC-NBS-LRR class family		AT3G14460.1		LRR and NB-ARC domains-containing disease resistance protein	LOC_Os06g20050.1	NBS type disease resistance protein, putative, expressed	None	21.6746	21.1005	20.3436	16.8281	7.97687	13.7815	11.1573	11.5242	10.876	10.3112	8.83059	4.66555	6.31429	8.74974	7.40037	5.48646	4.91882	6.85902	14.9483	17.0545	39.0375	6.81029	7.48353	7.96125	6.09246	12.7624	9.12056	30.6723	12.1767	16.2581	16.934	14.1065	21.6522	18.8721	27.2691	20.8602
Aco000829	0.650494	1.75e-05	grey60	pentatricopeptide repeat 336	Pentatricopeptide repeat	AT1G80150.1		Tetratricopeptide repeat (TPR)-like superfamily protein	LOC_Os08g39050.1	pentatricopeptide, putative, expressed	None	4.27078	4.88774	4.44452	4.66376	6.6012	5.20734	6.15621	4.77812	6.25148	6.27701	5.06284	5.83215	5.68322	5.33097	5.52575	6.06557	5.62232	5.84539	4.59307	3.92965	2.22248	7.97701	7.30958	11.5515	6.67114	4.50486	5.93111	2.69776	6.74654	5.08586	5.13917	5.11284	4.80072	5.51457	3.05413	4.98235
Aco000830	0.67188	7.23e-06	grey60	hypothetical protein							None	1.80667	2.7386	1.93639	1.82542	2.89014	2.55602	2.42416	2.10013	2.6877	2.51938	2.46209	2.5538	2.54766	2.80959	2.73674	2.48185	2.52958	3.20989	2.38628	2.72789	1.35337	3.64763	3.46963	5.53421	3.43559	2.06267	2.81127	1.11429	1.3164	1.50075	2.61171	3.08003	1.27366	1.28673	1.19984	2.4638
Aco000831	0.85249	4.17e-11	skyblue	WRKY DNA-binding protein 2	DNA-binding WRKY	AT5G56270.1	ATWRKY2,WRKY2	WRKY DNA-binding protein 2	LOC_Os08g38990.4	WRKY30, expressed	TF__WRKY	18.9732	14.4778	29.0307	24.4627	19.6512	17.2625	27.4716	20.8455	30.8884	151.625	32.6287	5.88128	6.83198	8.4618	6.48213	4.95115	9.60015	9.68543	27.5206	26.886	57.2708	123.57	57.7691	100.388	35.5774	119.412	280.959	128.143	40.1501	45.7728	37.2379	11.1497	8.81764	12.0095	120.202	12.4285
Aco000832	0.941283	1.33e-17	yellow	H[+]/Cl[-] exchange transporter ClcA		AT1G55620.2	ATCLC-F,CLC-F,CLCF	chloride channel F	LOC_Os08g38980.1	chloride transporter, chloride channel family, putative, expressed	None	50.8518	56.426	64.0946	56.5938	45.955	47.5403	54.038	46.5785	50.0224	69.8732	53.6471	51.4788	51.4758	57.236	50.5225	50.4745	45.0871	50.5522	43.8056	54.4383	199.014	60.0251	65.5641	70.3998	56.7123	66.916	90.6973	115.769	57.4279	66.283	57.7946	65.9126	60.2539	44.4842	109.949	54.5321
Aco000833	0.779384	2.14e-08	yellow	Eukaryotic aspartyl protease family protein	Aspartic peptidase	AT5G10770.1		Eukaryotic aspartyl protease family protein	LOC_Os06g20040.1	aspartic proteinase nepenthesin-2 precursor, putative, expressed	None	113.15	63.6585	120.146	89.0281	66.4509	77.7674	120.328	62.12	74.5709	76.4085	114.581	45.9569	70.8955	68.7924	57.7219	52.7248	55.2984	75.0083	112.131	65.7426	261.943	85.0524	70.9279	52.6637	55.2779	80.2949	80.9358	92.1929	54.6305	66.283	60.996	63.0173	60.3518	60.5377	93.1511	44.2937
Aco000834	0.75998	7.61e-08	salmon	hapless 8		AT5G56250.1	HAP8	hapless 8	LOC_Os04g39560.1	expressed protein	None	91.7928	103.594	83.9583	73.4367	87.0409	104.978	69.9428	125.957	91.0793	97.2543	84.8564	160.915	125.436	127.488	124.453	160.715	150.691	113.609	81.4742	95.5424	158.159	127.329	119.209	140.024	125.832	109.214	120.317	152.423	298.493	264.965	222.332	65.7894	91.5075	118.686	140.054	58.6385
Aco000835	0.517111	0.00124049	grey60	Tir-nbs resistance protein	P-loop containing nucleoside triphosphate hydrolase	AT5G56220.1		P-loop containing nucleoside triphosphate hydrolases superfamily protein	LOC_Os08g38970.1	transmembrane receptor, putative, expressed	None	6.97668	12.2442	10.9379	7.82757	45.9852	75.213	46.9663	78.8232	56.6314	44.0067	33.5906	28.357	19.3985	16.9991	13.1256	15.3746	14.5676	12.0976	54.2215	43.0342	27.3692	17.8784	26.2121	59.0866	107.731	47.5637	29.1941	20.5264	1.3164	2.83474	4.97067	2.64882	3.52706	0.61273	19.4156	9.5267
Aco000836	0.796305	6.34e-09	brown	CRS1 / YhbY CRM domain-containing protein		AT4G13070.1		RNA-binding CRS1 / YhbY (CRM) domain protein	LOC_Os06g20030.1	chloroplastic group IIA intron splicing facilitator CRS1, chloroplast precursor, putative, expressed	None	11.6658	11.0589	10.8791	12.0927	18.5379	21.1323	19.6216	19.7993	16.8972	14.288	16.8089	25.0867	26.5791	25.1342	24.6295	27.126	24.6534	22.9075	17.9143	13.4731	3.04687	27.1	22.7845	45.1611	34.2014	12.6564	13.0407	8.26921	8.06294	6.83673	6.90839	9.17848	9.11156	5.39202	9.48963	13.852
Aco000837	0.713804	1.02e-06	green	uncharacterized protein					LOC_Os08g38960.1	expressed protein	None	0.207913	0.519521	0.360103	0.184719	0.0218433	0.142371	0.175197	0.23609	0.025612	0.0663134	0.291641	0.0447333	0.130065	0.0756131	0.0670075	0.0465455	0.0153615	0.0159522	0.541209	0.422957	0.0615388	2.36254	1.12651	0.768016	0.847848	0.0501025	0.0503828	0.175941	0.16455	0	0.168497	0.0616005	0	0.061273	0	2.95656
Aco000838	0.599175	0.000112838	yellow	caffeoyl-CoA 3-O-methyltransferase	O-methyltransferase, family 3	AT4G34050.1	CCoAOMT1	S-adenosyl-L-methionine-dependent methyltransferases superfamily protein	LOC_Os06g06980.1	caffeoyl-CoA O-methyltransferase, putative, expressed	None	25.2998	19.1566	26.2358	35.6627	30.4502	26.005	30.4435	27.3232	29.2152	30.2767	33.1844	33.5664	30.4409	31.2979	30.5898	30.2109	22.4996	34.8764	33.3204	30.1452	95.2759	30.412	40.5051	32.987	23.7553	31.2482	20.4909	14.8377	22.7079	18.2591	17.1025	15.8929	10.8751	11.3968	16.6887	65.4823
Aco000839	0.444472	0.00661024	lightyellow	caffeoyl-CoA 3-O-methyltransferase	S-adenosyl-L-methionine-dependent methyltransferase-like	AT4G34050.1	CCoAOMT1	S-adenosyl-L-methionine-dependent methyltransferases superfamily protein	LOC_Os06g06980.1	caffeoyl-CoA O-methyltransferase, putative, expressed	None	0.76399	1.07843	0.828406	0.914523	1.04908	1.90954	1.41964	2.22923	1.60361	2.65247	3.08272	0.760485	0.673165	0.604315	1.0477	0.926826	0.685047	0.978836	2.91829	4.69486	5.31319	2.12631	3.11313	2.41979	1.93811	5.09214	3.46611	1.70076	0.658199	1.91762	1.60072	1.23201	1.37163	9.06841	2.2906	2.3543
Aco000842	0.459414	0.00482215	lightyellow	Transducin/WD40 repeat-like superfamily protein	Quinonprotein alcohol dehydrogenase-like superfamily	AT3G13340.2		Transducin/WD40 repeat-like superfamily protein	LOC_Os02g48964.1	WD-40 repeat family protein, putative, expressed	None	51.0158	55.2845	52.0758	51.1853	83.2966	79.5506	71.0745	71.3265	72.6688	65.6933	66.2025	73.9208	60.6463	63.7669	66.2678	58.4695	56.1615	59.5846	59.435	58.6377	75.2051	57.2716	60.6378	58.4988	69.418	69.9346	70.1561	66.0364	51.0104	62.3643	84.8384	96.1584	88.3724	76.6525	61.0827	80.2651
Aco000843	0.428544	0.00911574	black	LORELEI-LIKE-GPI-ANCHORED PROTEIN 1		AT5G56170.1	LLG1	LORELEI-LIKE-GPI-ANCHORED PROTEIN 1	LOC_Os02g48980.1	GPI-anchored protein, putative, expressed	None	22.4302	19.4487	9.9933	11.3116	12.5017	19.1557	20.3081	18.7857	13.5372	13.0962	16.3776	8.99756	8.60507	9.30133	8.92796	7.45289	5.60524	8.58812	21.1064	28.3996	26.4263	7.92798	14.1424	9.62194	4.77198	18.0125	13.3389	20.9956	13.6576	14.3405	16.6812	11.4577	9.11156	3.24747	23.2332	40.0778
Aco000844	-0.694698	2.59e-06	lightyellow	Sec14p-like phosphatidylinositol transfer family protein	CRAL/TRIO, N-terminal domain	AT1G55690.2		Sec14p-like phosphatidylinositol transfer family protein	LOC_Os02g48990.1	phosphatidylinositol transfer, putative, expressed	None	56.8706	55.2433	47.8568	43.764	90.0578	101.823	73.7153	107.575	94.2689	109.006	55.2634	94.1901	98.6093	105.379	103.62	104.458	142.297	106.993	116.21	107.458	145.996	100.276	117.9	110.614	86.752	102.197	142.655	123.98	66.149	66.4497	53.1609	35.2971	16.9495	16.2986	105.913	68.1104
Aco000845	0.814039	1.56e-09	greenyellow	hypothetical protein							None	86.4667	55.6772	91.0213	88.4507	70.5806	69.7558	63.3808	63.3219	72.616	119.292	65.5035	82.0173	70.7672	85.5302	85.1161	76.1716	73.7696	74.9923	64.2788	89.8569	48.6017	73.2939	72.5096	66.3724	52.7187	118.309	185.696	90.4922	96.9198	102.468	95.201	59.6909	71.6188	54.6555	85.7339	72.6547
Aco000846	-0.445125	0.00652168	lightyellow	Proteasome activator complex subunit		AT3G13330.1	PA200	proteasome activating protein 200	LOC_Os06g19730.1	HEAT repeat family protein, putative, expressed	None	127.587	193.204	144.243	131.01	204.554	174.319	188.57	124.992	231.95	161.313	202.361	113.297	159.301	195.178	130.766	108.491	125.787	110.046	184.225	170.581	82.9531	108.509	196.07	169.85	156.028	118.472	147.218	177.641	236.458	143.071	122.161	94.68	132.363	39.1535	138.745	131.403
Aco000848	0.901278	6.67e-14	lightyellow	Transmembrane proteins 14C	Uncharacterised protein family UPF0136, Transmembrane	AT3G57280.1		Transmembrane proteins 14C	LOC_Os04g39450.1	expressed protein	None	37.8037	36.4223	34.3501	29.3556	32.9517	33.9658	31.9907	34.3384	29.6094	25.4901	29.4031	30.6828	31.9435	33.4105	38.177	32.3256	23.3673	31.0667	37.7096	38.4085	49.3553	32.4052	32.7695	31.7151	31.3356	30.4562	29.4931	41.6979	30.9354	42.7713	62.344	72.2574	76.3216	128.735	40.3582	24.1452
Aco000849	0.802247	4.03e-09	brown	hypothetical protein		AT5G56120.1			LOC_Os08g38790.1	expressed protein	None	3.30973	1.07562	0.198638	0.470098	1.08628	0.912524	1.13522	1.17783	1.10302	1.62017	0.499667	7.97571	6.58192	6.47406	5.52963	4.79378	4.42718	7.05934	1.98226	0.627499	0	2.38557	9.76862	10.3071	1.68244	1.68455	1.23803	0.175941	0.16455	0.250124	1.34798	0.246402	0.0979738	0.490184	0	1.09502
Aco000850	0.828928	4.27e-10	black	E3 ubiquitin-protein ligase synoviolin		AT3G16090.1		RING/U-box superfamily protein	LOC_Os06g19680.1	zinc finger, C3HC4 type domain containing protein, expressed	None	48.5971	58.473	60.1513	53.0551	56.8188	46.505	49.7545	51.3217	62.531	58.1741	52.0546	56.6265	50.4907	51.1897	52.8082	50.3873	58.3454	48.38	46.2288	54.6302	123.567	61.6508	64.4925	108.863	72.1757	52.9743	55.1128	163.449	64.1744	73.2031	74.3916	74.9678	83.0818	71.9958	155.325	66.3584
Aco000851	0.79065	9.64e-09	lightyellow	RNA-binding KH domain-containing protein	K Homology domain	AT5G56140.1		RNA-binding KH domain-containing protein	LOC_Os02g49080.1	KH domain containing protein, putative, expressed	None	72.9667	80.8893	80.9855	72.1223	30.1046	34.6209	45.2444	39.0536	36.4746	36.5089	47.4447	24.46	23.228	25.4293	24.5737	27.1635	15.5607	20.9454	48.2717	55.797	45.2092	29.1616	36.188	40.1789	43.8706	44.8658	40.6882	42.9295	57.5924	58.946	88.9666	91.292	105.518	103.122	47.3391	85.4118
Aco000852	0.87631	2.53e-12	grey60	nuclear factor Y	Transcriptional activator NFYC/HAP5 subunit	AT1G54830.3	NF-YC3	nuclear factor Y, subunit C3	LOC_Os08g38780.1	core histone H2A/H2B/H3/H4, putative, expressed	TF__NF-Y:NF-YC	0.261514	0.200041	0	0.0190779	0.24007	0.420542	0.0818428	1.77925	0.0260564	0.694652	0.0505992	0.680006	0.586977	0.449739	0.688632	0.438776	0.325857	0.58995	0.333736	0.299866	0.0632199	0.195889	2.5512	5.95372	2.20575	0.555711	0.564418	0	0	0.0833748	0	0	0	0.061273	0	0
Aco000853	0.703992	1.66e-06	green	hypothetical protein							None	0.0214577	0.0810971	0	0.0304078	0	0.0234877	0	0.0426277	0	0	0	0	0.0157653	0	0	0	0.0153615	0.0231634	0.0252527	0.032243	0.523051	0	0	0.54644	0.639033	0	0	0.175941	0	0	0.252746	0.123201	0	0.980368	0.109076	1.31403
Aco000854	0.567325	0.000308339	yellow	galacturonosyltransferase 4	Nucleotide-diphospho-sugar transferases	AT5G47780.1	GAUT4	galacturonosyltransferase 4	LOC_Os08g23780.1	glycosyl transferase 8 domain containing protein, putative, expressed	None	18.3908	14.9073	9.40444	8.57068	12.5327	17.4418	12.9715	18.0534	14.9248	20.9031	10.1099	13.4599	15.1073	16.9902	11.482	18.2445	17.8737	15.4536	12.3678	14.6604	35.4515	4.80831	6.40982	12.3017	7.28076	18.4251	23.3907	21.2888	6.74654	4.00199	5.30767	2.15602	3.23313	5.39202	16.5796	8.76018
Aco000855	0.817221	1.2e-09	brown	Small nuclear ribonucleoprotein family protein	Ribonucleoprotein LSM domain	AT4G02840.2		Small nuclear ribonucleoprotein family protein	LOC_Os04g39444.1	LSM domain containing protein, expressed	None	33.3337	28.8879	27.9861	32.4137	44.7865	39.2131	41.2379	42.6965	39.3291	37.1563	41.1472	73.707	61.3566	52.174	65.3213	59.6685	48.4671	44.9992	39.364	32.0406	6.64925	91.0617	97.5475	49.0915	41.2869	24.0666	37.8373	11.2016	35.7073	29.5147	35.3844	44.9684	36.2503	32.9036	13.1982	30.6606
Aco000857	0.93988	1.97e-17	yellow	Alkaline alpha-galactosidase alkaline alpha-galactosidase seed imbibition protein	Aldolase-type TIM barrel	AT1G55740.1	AtSIP1,SIP1	seed imbibition 1	LOC_Os08g38710.1	uncharacterized glycosyltransferase, putative, expressed	None	118.65	96.4187	103.9	79.0782	79.3092	131.208	84.9632	78.5193	69.3469	107.593	79.5317	51.5905	54.0804	70.2617	72.7877	68.0384	48.4405	48.2284	110.366	233.192	899.116	22.0937	28.4787	92.0973	52.1971	217.056	183.199	543.481	78.1611	76.6214	48.9485	53.038	54.6694	27.3278	504.259	151.004
Aco000858	-0.645869	2.1e-05	yellow	Enhancer of mRNA-decapping protein	WD40 repeat	AT3G13290.1	VCR	varicose-related	LOC_Os06g19660.1	WD domain, G-beta repeat domain containing protein, expressed	None	175.369	185.906	168.568	172.463	230.135	211.164	196.597	197.832	209.608	181.27	176.278	288.905	238.548	241.355	234.447	262.461	230.846	205.992	184.722	144.848	58.4799	253.156	302.208	369.199	223.098	172.562	147.865	126.971	272.823	220.109	225.786	194.042	275.502	198.463	113.003	160.859
Aco000859	0.597597	0.0001189	black	hypothetical protein		AT3G13275.1					None	9.51835	8.7481	5.51941	5.18961	3.57321	6.437	3.41124	4.86393	3.07721	4.62182	3.28447	5.90522	5.02865	5.94142	4.59992	4.62031	3.17242	6.88853	7.06061	8.78383	5.91928	3.58852	6.46813	4.06558	3.83732	10.5048	5.70053	11.0843	1.81005	7.25361	5.47616	3.26483	1.76353	3.37002	10.6895	13.7425
Aco000860	-0.624541	4.68e-05	lightyellow	Cytochrome P450 superfamily protein		AT3G50660.1	CLM,CYP90B1,DWF4,PSC1,SAV1,SNP2	Cytochrome P450 superfamily protein	LOC_Os04g39430.1	cytochrome P450, putative, expressed	None	1.33222	1.88648	1.32159	0.910941	45.4198	42.3142	21.9851	37.7325	56.5942	52.3255	29.6576	72.5027	38.1592	28.7394	29.2552	27.3328	29.0271	17.2056	43.0221	36.6605	2.01887	49.8235	52.9446	29.5	36.8382	33.8367	23.4302	40.4664	0.329099	0.333499	0.505492	0.308003	0.195948	0.122546	37.6313	19.7104
Aco000861	0.652685	1.6e-05	greenyellow	subtilisin-like serine protease 2	Peptidase S8, subtilisin, Ser-active site	AT2G04160.1	AIR3	Subtilisin-like serine endopeptidase family protein	LOC_Os09g30250.1	OsSub58 - Putative Subtilisin homologue, expressed	None	13.192	5.0425	1.85721	2.12729	18.1311	20.077	8.1942	75.7352	11.5956	49.1339	5.79472	18.3949	11.2066	8.7339	8.73229	8.51946	10.0532	11.9982	13.5922	18.5072	0.312324	132.293	66.6188	69.9844	126.498	76.6852	150.683	18.3565	0.16455	1.75087	1.09523	0.677606	0.587843	0	22.7969	5.74887
Aco000863	0.908841	1.83e-14	lightyellow	BTB/POZ domain-containing protein	BTB/POZ fold	AT1G55760.1		BTB/POZ domain-containing protein	LOC_Os08g38700.1	C3-BTB2 - Bric-a-Brac, Tramtrack, Broad Complex BTB domain with C3 subfamily conserved sequence, expressed	None	20.1597	23.6082	29.3945	26.7314	12.3765	15.7014	14.6283	19.0479	11.3053	12.6445	21.3857	23.1751	24.2337	19.7193	21.8821	20.4717	26.6059	22.3136	14.0669	15.7991	46.4904	17.5451	17.2389	19.7233	24.5809	18.1894	12.9097	38.2378	62.1998	127.48	105.479	204.021	120.018	470.515	42.4307	78.8964
Aco000864	0.79018	9.98e-09	brown	hypothetical protein							None	3.32541	3.48968	1.6712	2.27254	2.91692	3.11475	4.48639	3.06055	2.84687	2.96733	3.45743	7.06979	6.20578	6.09708	5.81826	5.61017	6.04438	6.38391	3.43424	1.86647	2.22669	2.45372	4.8111	9.14386	5.94896	1.33149	5.5172	0.175941	2.3037	0.750373	2.02197	0.677606	0.293921	0.490184	0	1.25928
Aco000865	0.518993	0.0011819	green	uncharacterized protein		AT4G05030.1		Copper transport protein family	LOC_Os04g39010.1	heavy metal associated domain containing protein, expressed	None	0.068481	0	0.0389319	0	0.139303	0.020203	0	0	0	0	0	0	0	0	0	0	0	0	0	0.15981	0	0	0	1.21314	1.5947	0	0	0	0	0	0	0.0616005	0	0	0	1.20452
Aco000866	0.746868	1.68e-07	brown	Domain of unknown function DUF2431		AT1G55790.1		Domain of unknown function (DUF2431)	LOC_Os09g30210.1	expressed protein	None	3.48314	3.11123	3.56402	3.4962	13.4261	8.23038	12.0121	12.2771	11.2604	11.0576	17.0895	27.2686	23.2827	19.4484	22.8515	19.1519	23.782	16.5792	5.56936	2.89288	0.477125	38.1914	26.1037	37.1444	26.2286	9.53071	13.2029	2.81505	17.7714	17.5087	16.934	7.51526	7.8379	4.35038	3.70859	14.8376
Aco000867	0.501774	0.00182135	grey60	hypothetical protein		AT4G26490.1		Late embryogenesis abundant (LEA) hydroxyproline-rich glycoprotein family	LOC_Os08g38580.1	harpin-induced protein 1 domain containing protein, expressed	None	1.35212	0.970254	1.17991	1.57556	2.3295	3.6602	2.1889	3.72906	2.23316	2.91006	2.02929	1.76918	2.66535	2.2191	2.84692	1.80239	1.95687	2.05358	3.74922	2.18749	0.473322	3.34059	3.75459	4.25954	4.92467	5.14999	3.3714	1.11429	1.3164	1.334	1.76922	1.17041	2.15542	1.77692	0.654457	4.16109
Aco000868	0.891089	3.27e-13	greenyellow	F-box family protein		AT3G07870.1		F-box and associated interaction domains-containing protein	LOC_Os06g07380.1	OsFBX188 - F-box domain containing protein, expressed	None	6.49253	5.31021	5.3491	6.22349	5.93551	5.71636	5.46757	7.41507	5.69999	16.1625	7.13584	6.77577	9.14834	8.02043	7.12856	7.27816	7.69591	10.2232	6.88826	5.98229	8.63531	7.15604	4.62617	11.1434	22.8941	38.4781	43.0393	7.15492	6.91109	6.92011	10.5311	4.31204	3.91895	8.33313	7.41718	3.39457
Aco000869	0.819362	9.96e-10	brown	Elongator complex protein	Quinoprotein amine dehydrogenase, beta chain-like	AT1G49540.1	ELP2	elongator protein 2	LOC_Os08g38570.1	WD domain, G-beta repeat domain containing protein, expressed	None	18.4037	19.1904	18.0446	21.547	32.3335	33.9238	32.5484	35.9298	25.5153	21.9141	26.652	41.9101	45.8964	46.663	50.4941	48.5363	38.8819	42.9879	25.7004	13.3191	1.52366	37.8987	36.8397	73.6777	43.7452	16.78	17.148	9.26621	21.3915	20.5936	19.6299	17.2481	35.8584	23.7127	9.38056	17.3561
Aco000871	0.95038	8.17e-19	brown	kinesin-like protein 1	Kinesin-like protein	AT3G44730.1	ATKP1,KP1	kinesin-like protein 1	LOC_Os03g18980.1	kinesin motor domain containing protein, expressed	None	34.5194	25.5479	26.916	29.7747	43.6481	42.6124	47.7153	33.8496	35.0912	30.751	40.5478	142.335	134.311	107.335	123.074	112.658	130.385	100.827	45.0783	20.3892	13.1662	71.345	70.7851	66.4585	47.1323	22.7585	30.7953	19.1189	43.7702	28.8477	23.5896	17.0633	17.6353	13.1124	12.9801	44.7317
Aco000873	0.403473	0.0146815	green	Leucine-rich receptor-like protein kinase family protein	Serine/threonine-protein kinase, active site	AT5G56040.2		Leucine-rich receptor-like protein kinase family protein	LOC_Os08g38560.1	receptor-like protein kinase 2 precursor, putative, expressed	None	1.41074	1.56654	0.812066	1.00781	2.3296	3.76396	4.46276	4.39377	4.94496	4.2861	5.75831	1.45427	1.5636	1.28207	1.35003	1.9479	3.17202	2.2329	4.70126	9.64647	1.83427	6.07878	4.94694	9.91123	16.5717	7.45043	6.62015	10.7324	12.3412	19.8432	19.2087	0.985608	1.17569	3.49256	8.61702	18.0679
Aco000874	0.653774	1.53e-05	lightyellow	Protein transport protein SFT2	Vesicle transport protein, SFT2-like	AT4G26550.1		Got1/Sft2-like vescicle transport protein family	LOC_Os06g19620.1	SFT2, putative, expressed	None	21.1804	30.317	24.1013	22.1221	23.2527	21.5091	19.9477	16.8415	21.4733	22.5971	23.113	25.6864	19.4956	17.3298	20.0562	18.5359	21.4462	20.7485	19.7946	27.4749	20.3128	22.5929	30.6043	34.3701	31.1082	22.0405	21.2267	37.2994	25.0116	21.5941	21.9047	60.2453	85.2372	53.2462	32.3956	40.1326
Aco000875	0.674024	6.59e-06	lightyellow	calcineurin B-like 3	EF-hand domain	AT4G26570.1	ATCBL3,CBL3	calcineurin B-like 3	LOC_Os03g42840.1	calcineurin B, putative, expressed	None	47.9321	47.6764	65.6301	65.011	70.6634	62.3403	111.035	72.8846	69.6368	114.875	120.683	61.605	58.6612	50.8645	58.6741	54.8742	70.9914	54.1393	61.9906	62.4296	170.976	48.6062	41.6638	62.4489	61.0594	122.554	201.88	193.711	120.78	90.4616	133.113	182.707	248.07	243.683	176.594	162.885
Aco000876	0.870317	5.38e-12	grey60	Farnesyl pyrophosphate synthase 2.5.1.10		AT5G47770.1	FPS1	farnesyl diphosphate synthase 1	LOC_Os04g56230.1	polyprenyl synthetase, putative, expressed	None	17.6287	15.3756	13.7143	11.1564	15.274	11.8164	11.0353	39.2452	8.89319	10.7274	12.1331	19.5506	16.3227	17.128	17.4819	15.6576	15.3441	13.9861	10.8371	14.1857	12.4202	23.7085	25.5199	51.6793	75.1426	12.667	18.5091	15.4241	11.3539	9.50473	11.2893	16.3857	18.811	16.2986	15.0525	8.10317
Aco000877	0.755257	1.02e-07	grey60	hypothetical protein	Myb/SANT-like domain	AT5G05800.1			LOC_Os12g10550.1	transposon protein, putative, CACTA, En/Spm sub-class, expressed	None	17.8452	20.2365	20.2374	19.1421	21.7842	17.0115	17.7747	24.3341	16.4184	17.5461	17.8661	26.2133	25.58	27.1298	28.8797	27.9717	23.1636	26.0358	16.3597	18.9964	29.1061	27.1611	29.7802	51.8127	52.6419	22.203	23.8889	40.2318	8.39204	14.674	11.8791	22.053	19.0069	29.2272	40.6854	18.4511
Aco000878	0.801115	4.4e-09	brown	RNA-binding protein 1	RNA recognition motif domain	AT3G13224.2		RNA-binding (RRM/RBD/RNP motifs) family protein	LOC_Os08g38410.3	RNA recognition motif containing protein, putative, expressed	None	61.6275	43.7632	50.4722	45.8023	48.9607	46.517	52.8832	52.8796	42.2311	38.4852	71.529	82.7725	90.1579	65.9692	83.702	66.2271	57.273	57.324	56.0343	41.5743	34.3147	92.136	59.4297	49.2702	63.8637	34.3562	57.2307	25.746	36.53	23.9286	21.3992	39.7323	35.3685	51.0404	27.3781	37.9973
Aco000879	0.882717	1.08e-12	salmon	oligopeptide transporter 1		AT5G55930.1	ATOPT1,OPT1	oligopeptide transporter 1	LOC_Os08g38400.1	oligopeptide transporter, putative, expressed	None	0.397657	0.465188	0.171748	0.215868	0.305531	0.29509	0.386185	0.406789	1.1112	1.43563	0.584768	0.536905	0.199134	0.308487	0.312938	0.298135	1.1426	0.545153	0.257978	0.269731	0.187979	0.266652	0.207647	1.19709	0.687159	0.278417	1.75461	0.469175	4.60739	2.66799	3.2857	0.123201	0	0	0.654457	0.219004
Aco000880	0.746069	1.76e-07	grey60	oligopeptide transporter 5		AT4G26590.1	ATOPT5,OPT5	oligopeptide transporter 5	LOC_Os08g38400.1	oligopeptide transporter, putative, expressed	None	0.141902	0.051036	0	0.029461	18.5605	5.19715	0.163686	26.1104	0.288404	14.5617	0.0693711	0.0742924	0.233798	0.310835	0.192141	0.0470346	0.0301707	0.242378	0.895762	0.117209	0.446342	0.613781	7.56871	25.7453	46.8579	7.98435	15.6717	1.64211	0	0	0.421243	1.23201	0.391895	0	2.39968	0.328507
Aco000881	0.783223	1.64e-08	grey60	D6 protein kinase like 2	Serine/threonine/dual specificity protein kinase, catalytic domain	AT5G47750.1	D6PKL2,PK5	D6 protein kinase like 2	LOC_Os08g38320.1	AGC_PVPK_like_kin82y.14 - ACG kinases include homologs to PKA, PKG and PKC, expressed	None	21.8617	13.9222	15.9519	20.3098	51.7543	35.213	30.2032	31.3728	23.9191	22.7903	22.5348	39.2984	25.3806	24.0496	22.5979	17.9172	15.3011	13.5563	34.672	16.0717	7.90825	26.8595	29.2846	140.549	51.1025	23.3698	22.0964	7.15492	18.9232	36.8517	22.4944	13.8601	5.68248	2.87983	5.45381	56.1199
Aco000882	0.691991	2.94e-06	darkgreen	U-box domain-containing protein kinase family protein		AT5G47740.2		Adenine nucleotide alpha hydrolases-like superfamily protein	LOC_Os06g18820.1	serine threonine kinase, putative, expressed	None	4.25454	4.59475	4.14022	3.60379	1.06557	0.377742	1.06519	0.900892	0.378494	0.485203	1.54941	0.104997	0.0985341	0.229521	0.0694486	0.0623183	0.0450559	0.0923014	0.183589	0.237488	13.3057	18.2607	8.56685	3.0473	4.61486	0.608564	0.61051	1.93535	1.9746	1.25062	0.589741	3.75763	2.05745	3.49256	2.50875	10.8407
Aco000883	0.619173	5.67e-05	lightyellow	hypothetical protein		AT2G04340.1			LOC_Os09g30140.1	expressed protein	None	12.5666	16.4865	12.3686	12.4588	12.8011	13.7612	17.6857	13.9032	16.2938	17.4161	18.7671	14.2717	16.0371	13.3102	14.6037	11.7947	15.2425	14.5261	13.3067	14.0866	5.61708	14.9339	16.1615	16.3628	17.5464	17.6303	19.2078	17.1249	14.1513	16.8417	20.5567	23.1618	20.0846	26.1023	16.3614	14.7828
Aco000884	0.726743	5.2e-07	grey60	cellulose synthase like E1	Nucleotide-diphospho-sugar transferases	AT1G55850.1	ATCSLE1,CSLE1	cellulose synthase like E1	LOC_Os09g30130.1	CSLE6 - cellulose synthase-like family E, expressed	None	66.0009	76.0939	18.4718	14.7446	13.3664	12.1209	10.913	12.4905	6.90038	5.64422	13.284	15.4155	19.2918	12.8582	16.501	21.4348	15.1267	12.9405	13.3308	12.1865	4.04284	24.0669	97.7819	106.403	83.5474	6.33431	3.49746	6.39251	14.1513	16.5082	22.0731	20.205	24.1995	25.4896	5.89012	19.9842
Aco000885	0.757684	8.78e-08	yellow	RPM1-interacting protein 4 RIN4 family protein	Pathogenic type III effector avirulence factor Avr cleavage site	AT5G55850.3	NOI	RPM1-interacting protein 4 (RIN4) family protein	LOC_Os06g17870.1	nitrate-induced NOI protein, putative, expressed	None	30.5111	31.9006	32.3741	29.5608	29.3118	27.9112	34.2564	33.5312	26.5251	28.3788	37.1309	25.6844	31.866	31.8809	34.8376	36.9046	38.4385	40.7018	31.2313	55.1922	107.897	46.0362	42.1828	44.8325	42.0372	25.5802	46.0211	40.3491	38.8337	26.3464	24.9376	27.7818	18.9089	20.5877	43.4123	78.0751
Aco000886	0.735946	3.14e-07	black	Disease resistance protein CC-NBS-LRR class family	NB-ARC	AT3G07040.1	RPM1,RPS3	NB-ARC domain-containing disease resistance protein	LOC_Os09g34160.1	resistance protein, putative, expressed	None	0.0891196	0.360624	0.184057	0.0902766	0.11111	0.0474568	0.0140031	0	0.0722121	0.0553965	0.017758	0.0451759	0.0296076	0.0313516	0.0883476	0.0468031	0.0768077	0.0706677	0.156967	0.190412	0.544134	0.0700303	0.121581	0.0716877	0.213963	0.0882917	0.0159383	1.52482	0	0.500249	0.0842487	0.246402	0	0.061273	1.09076	2.51855
Aco000887	-0.651014	1.71e-05	lightyellow	Ribosomal RNA small subunit methyltransferase B	S-adenosyl-L-methionine-dependent methyltransferase-like	AT3G13180.1		NOL1/NOP2/sun family protein / antitermination NusB domain-containing protein	LOC_Os09g30100.1	NOL1/NOP2/sun family protein, putative, expressed	None	34.9665	31.321	38.2146	40.3947	27.1827	20.6548	29.8441	18.5585	26.4189	23.6567	33.0696	27.6278	30.5926	26.5165	30.1254	28.7056	43.2693	23.9623	24.6382	16.9383	42.6769	34.7295	32.8068	34.2882	26.6911	17.0832	23.6802	42.8122	18.5941	13.8402	9.77284	10.9649	9.40548	6.92385	40.9036	29.6204
Aco000888	0.681337	4.78e-06	brown	tRNA guanine9-N1-methyltransferase	tRNA (guanine-N1-)-methyltransferase, eukaryotic	AT5G47680.1			LOC_Os02g49360.1	RNA methyltransferase domain-containing protein 2, putative, expressed	None	38.2193	30.7667	32.2524	40.8451	51.3204	36.8212	47.972	44.3507	45.2094	53.9245	46.7422	68.4771	61.8677	54.7888	55.2279	59.5612	61.2983	55.1601	41.7189	34.4415	18.0418	112.235	66.3305	76.5039	63.838	50.3304	74.4417	34.6603	32.5809	42.0209	40.6079	46.57	30.4698	33.6389	31.6321	23.7072
Aco000889	0.892412	2.68e-13	brown	uncharacterized protein	Inner centromere protein, ARK-binding domain	AT5G55820.1			LOC_Os09g30070.1	expressed protein	None	12.4635	8.07699	4.81114	6.71015	20.4759	19.8577	14.5732	18.5672	12.3006	16.787	8.79557	88.4278	62.2742	52.8566	63.8054	51.1587	55.5969	48.2422	16.4935	9.11073	2.84456	43.165	91.6882	49.7035	24.1039	13.3212	30.0048	12.961	5.43014	2.25112	1.93772	3.01843	1.56758	2.08328	12.7619	13.6878
Aco000890	0.808113	2.53e-09	grey60	nuclear factor Y	Histone-fold	AT5G47670.1	L1L,NF-YB6	nuclear factor Y, subunit B6	LOC_Os02g49370.1	histone-like transcription factor and archaeal histone, putative, expressed	TF__NF-Y:NF-YB	0	0.106175	0.113937	0.28822	0.16909	0.0436907	0.0793515	0.04319	0	0.385061	0.102859	0.0894665	0.147753	0.0155922	0.0856535	0.0468031	0.146262	0.202085	0.303362	0.120982	0.186298	0.151972	0.153224	2.35695	1.15306	1.17527	1.02878	0.469175	0	0	0	0.0616005	0	0	0.436305	0.0547511
Aco000891	0.762016	6.7e-08	white	Fatty acyl-CoA reductase		AT3G44540.1	FAR4	fatty acid reductase 4	LOC_Os07g23340.1	male sterility protein, putative, expressed	None	15.7139	15.5241	9.84349	9.91399	12.0414	14.5539	8.34231	13.4731	8.65328	6.71778	5.67201	19.1217	22.0982	23.8773	26.5207	29.6416	9.66843	18.6279	10.4587	9.02907	8.61673	30.0653	55.3299	52.7799	43.3234	10.7165	9.48631	19.1775	3.78464	0.666998	1.26373	2.52562	2.2534	0.735276	18.8702	41.7751
Aco000892	0.94643	2.91e-18	greenyellow	Fatty acyl-CoA reductase		AT3G44550.1	FAR5	fatty acid reductase 5	LOC_Os08g20200.1	male sterility protein, putative, expressed	None	15.3641	22.6387	26.8449	20.049	22.5888	21.8202	24.3199	47.3124	18.4975	85.5723	18.681	34.3074	36.9598	31.0777	34.2598	26.1071	32.7631	28.4443	16.4641	13.244	19.4155	27.3869	32.6195	36.4988	54.0843	199.872	246.451	29.6167	15.6322	5.58611	6.90839	7.88487	6.3683	1.96074	27.4872	18.3416
Aco000894	0.820604	8.95e-10	yellow	nudix hydrolase homolog 2	Nudix hydrolase 6-like	AT5G47650.1	ATNUDT2,ATNUDX2,NUDT2	nudix hydrolase homolog 2	LOC_Os06g42790.2	hydrolase, NUDIX family, domain containing protein, expressed	None	59.5143	57.2581	62.9234	58.2214	53.7836	52.0494	50.2774	54.4169	50.0094	49.6736	48.411	54.4373	56.4935	54.4581	55.118	55.1712	54.5011	48.2279	50.8618	53.4748	102.573	53.0853	48.211	59.702	62.2355	47.5629	58.4792	84.0996	37.5173	42.0209	50.9704	55.4405	43.7943	41.7882	76.8987	57.4887
Aco000895	0.75126	1.3e-07	brown	protein phosphatase 2A subunit A2	Armadillo-type fold	AT3G25800.2	PDF1,PP2AA2,PR 65	protein phosphatase 2A subunit A2	LOC_Os09g07510.2	HEAT repeat family protein, putative, expressed	None	151.719	135.319	134.3	122.514	141.315	145.773	142.245	153.588	120.168	138.723	123.998	220.068	210.288	212.197	215.186	232.612	172.803	187.255	137.814	118.074	113.815	232.737	268.185	263.251	172.61	153.859	164.561	181.453	108.274	101.884	105.142	138.971	137.555	101.652	164.487	197.871
Aco000896	0.560812	0.00037403	brown	RNA-binding protein		AT5G55670.1		RNA-binding (RRM/RBD/RNP motifs) family protein	LOC_Os08g38240.1	transposon protein, putative, CACTA, En/Spm sub-class, expressed	None	36.2866	39.1985	42.8054	43.4999	34.5313	38.007	34.0243	31.3063	35.8055	34.5037	37.3923	51.1814	54.2644	46.3186	48.6099	40.0569	52.2517	48.0648	40.9935	30.4703	35.1941	30.4498	31.0772	34.3907	43.2251	37.0937	29.9385	40.3491	13.9867	10.672	12.6373	20.9442	22.24	31.9232	39.0493	30.0584
Aco000897	0.819232	1.01e-09	black	Chitobiosyldiphosphodolichol beta-mannosyltransferase	Glycosyltransferase subfamily 4, N-terminal domain	AT1G16570.1		UDP-Glycosyltransferase superfamily protein	LOC_Os03g08300.2	glycosyl transferase, group 1 domain containing protein, expressed	None	0.0429153	0.0502305	0.0237642	0	0.11051	0.0479383	0.0171151	0.0213139	0	0.212987	0	0.0145583	0.116365	0.108222	0.136456	0.14185	0.137149	0.077879	0.0252527	0	0.0307694	0.573455	0.347819	0.298675	0.146108	0.547458	1.43287	1.40753	0	0	0	0	0	0	3.27229	2.4638
Aco000898	0.919163	2.57e-15	skyblue	hypothetical protein							None	0.150118	1.63092	9.02361	19.1872	0.203033	0.651185	0.157462	1.73452	2.56683	194.605	0.0526271	0.149557	0.161453	0.1861	0.262895	0.204889	0.209766	0.330211	0.0952045	5.25056	65.2771	0.0605588	0.954195	0.228433	0.128418	915.979	521.469	749.918	0.493649	0.0833748	0	0	0	0	951.145	0.0547511
Aco000900	0.645503	2.13e-05	greenyellow	18S pre-ribosomal assembly protein gar2-related		AT2G03810.4		18S pre-ribosomal assembly protein gar2-related	LOC_Os04g39240.1	expressed protein	None	35.8033	31.2685	38.1154	38.6814	20.9837	29.2606	32.5692	32.4894	26.9858	52.1939	47.4739	28.5343	36.5454	48.8294	41.9877	44.0319	36.5738	43.5968	21.6769	23.5755	1.76179	30.2084	27.343	49.3538	65.866	50.8858	99.2011	38.9415	37.8464	41.9375	44.5675	40.2251	48.9869	25.4283	30.3232	57.1602
Aco000901	-0.70685	1.45e-06	brown	hypothetical protein							None	16.3718	36.8971	32.1103	31.8155	9.02976	16.5916	14.4133	17.7189	13.9522	17.0596	23.8427	7.07692	9.77658	12.7955	9.38545	8.26733	9.51326	15.0102	17.5572	27.4411	27.9007	12.2277	9.15805	11.6483	32.8754	24.6206	18.3558	38.531	9.70844	17.6755	14.4065	23.5314	29.784	25.3058	43.5214	26.7733
Aco000902	0.832534	3.06e-10	greenyellow	Prolyl endopeptidase-like protein	Alpha/Beta hydrolase fold	AT1G69020.1		Prolyl oligopeptidase family protein	LOC_Os09g29950.1	OsPOP19 - Putative Prolyl Oligopeptidase homologue, expressed	None	33.5618	23.0123	26.4729	36.4633	49.4684	46.5982	42.6881	46.4265	42.8551	80.632	33.2048	61.7663	53.2938	47.5126	50.7573	42.8039	38.8839	37.0822	39.6753	22.1017	8.27407	87.9638	66.0738	54.6592	40.1251	83.9842	149.425	40.1145	31.5936	24.1787	31.2563	23.4698	33.2131	38.1118	32.941	26.39
Aco000903	0.729423	4.5e-07	black	O-fucosyltransferase family protein		AT5G15740.1		O-fucosyltransferase family protein	LOC_Os06g17390.1	auxin-independent growth promoter protein, putative, expressed	None	160.693	169.391	126.285	126.442	74.7897	122.708	72.2201	137.289	75.9008	90.0731	84.4677	113.375	98.1653	93.3522	95.914	94.0483	122.3	115.805	98.2878	135.421	217.012	103.3	110.936	145.982	142.607	88.6808	135.296	259.864	114.527	150.241	213.992	144.576	118.254	81.0029	257.529	144.214
Aco000904	-0.623494	4.86e-05	brown	basic helix-loop-helix bHLH DNA-binding superfamily protein	Myc-type, basic helix-loop-helix (bHLH) domain	AT5G08130.4	BIM1	basic helix-loop-helix (bHLH) DNA-binding superfamily protein	LOC_Os08g38210.1	transcription factor BIM2, putative, expressed	TF__bHLH	49.3849	70.7304	47.0234	47.3868	16.2191	27.7627	24.0949	55.1482	25.8204	46.5374	37.5845	25.2244	30.3303	29.3542	31.5389	29.4314	61.1517	29.0931	37.9998	65.3636	52.1518	24.1576	29.423	40.4387	64.0058	63.8016	82.1235	70.7868	83.7558	80.2899	58.2158	39.4859	47.9092	76.4687	71.6631	34.9312
Aco000905	0.538561	0.000702786	lightyellow	Phosphatidylinositol 4-kinase gamma		AT2G03890.1	ATPI4K GAMMA 7,PI4K GAMMA 7,UBDK GAMMA 7	phosphoinositide 4-kinase gamma 7	LOC_Os06g17290.1	phosphatidylinositol 3- and 4-kinase family protein, putative, expressed	None	103.658	84.5993	107.156	136.047	150.206	126.921	133.059	120.064	125.022	132.527	130.191	172.705	161.339	140.446	187.724	137.868	288.005	167.82	120.14	69.1298	52.9825	143.817	136.376	103.128	106.177	115.849	138.658	96.7674	263.609	344.421	285.182	252.131	229.651	209.921	94.6782	136.933
Aco000906	0.901502	6.43e-14	green	DNA glycosylase superfamily protein	DNA glycosylase	AT1G13635.2		DNA glycosylase superfamily protein	LOC_Os08g38170.1	methyladenine glycosylase, putative, expressed	None	7.98557	8.07523	10.3811	9.17721	0	0.060609	0.0479229	0	0	0.0187587	0.034222	0.0145583	0.0727725	0.0150052	0.0508026	0	0	0.0478566	0.0914524	0.052723	0.065328	0	0.0341644	0.0229327	0.348602	0.0250513	0	0.410528	0	0.333499	0.336995	2.15602	1.07771	0.919095	0.763534	32.6864
Aco000907	0.74167	2.27e-07	brown	UDP-Glycosyltransferase superfamily protein		AT1G73880.1	UGT89B1	UDP-glucosyl transferase 89B1	LOC_Os08g38160.1	cytokinin-O-glucosyltransferase, putative, expressed	None	5.39169	2.68028	1.13754	2.06996	5.59867	6.38448	4.4783	4.99472	7.63076	7.63095	5.09766	7.59609	8.55804	6.2235	7.10041	8.17078	8.6016	11.9349	8.39515	4.8311	0.44382	7.97612	5.01232	2.75424	2.19423	2.23079	4.05506	0.117294	1.48095	2.75137	3.87544	4.06563	3.03719	2.14456	0	1.97104
Aco000908	0.812624	1.76e-09	brown	GDSL esterase/lipase		AT5G15720.1	GLIP7	GDSL-motif lipase 7	LOC_Os01g54470.1	GDSL-like lipase/acylhydrolase, putative, expressed	None	2.94603	2.05293	0.47404	0.71658	18.1791	17.0686	11.6434	11.9975	9.74314	6.16436	6.79722	31.124	28.1099	30.8228	26.5259	24.6377	11.2112	16.654	6.36411	2.58617	0.124759	4.43204	3.2053	2.35695	1.98567	1.67151	1.23606	0.175941	1.3164	0.917123	1.01098	1.10881	1.46961	0.551457	0.109076	2.2448
Aco000909	0.567011	0.000311252	brown	Alpha/beta hydrolase domain-containing protein	Alpha/Beta hydrolase fold	AT3G30380.2		alpha/beta-Hydrolases superfamily protein	LOC_Os08g38092.1	abhydrolase domain-containing protein FAM108C1, putative, expressed	None	17.5927	16.297	9.8504	8.3832	3.5625	5.05576	4.08091	6.59761	2.74638	6.32601	2.23758	16.4308	14.987	15.7922	18.0028	17.6569	10.8756	15.2928	7.27354	5.18369	0.355728	10.2977	14.4102	10.3598	5.34372	8.76259	11.3433	3.51881	2.13915	2.08437	4.54943	5.85205	5.09464	3.30874	5.12658	24.7475
Aco000910	-0.643035	2.34e-05	yellow	Chaperone protein htpG family protein	Heat shock protein Hsp90 family	AT2G04030.1	AtHsp90.5,CR88,EMB1956,Hsp88.1,HSP90.5	Chaperone protein htpG family protein	LOC_Os09g29840.1	heat shock protein, putative, expressed	None	243.338	176.456	275.39	386.679	309.806	288.925	292.462	284.476	296.389	214.529	301.084	241.026	225.15	212.94	349.318	232.899	196.381	204.452	280.366	151.536	23.9721	256.627	233.612	243.151	270.246	254.579	149.792	143.392	163.233	149.324	182.735	306.463	365.148	222.789	138.418	135.564
Aco000911	0.950437	8.01e-19	skyblue	Transmembrane amino acid transporter family protein		AT3G30390.1		Transmembrane amino acid transporter family protein	LOC_Os06g16420.1	amino acid transporter, putative, expressed	None	10.4053	14.2472	15.909	18.2786	12.7668	12.3463	18.1376	14.6778	17.7124	72.294	27.001	20.1836	20.0309	19.7526	18.6329	19.8386	33.0551	25.3035	12.3283	12.401	38.8984	15.108	13.7857	15.3973	14.1839	123.395	242.387	232.594	51.175	55.5276	45.5785	18.1722	36.2503	28.0018	215.753	39.1471
Aco000912	0.565124	0.000329282	grey60	Prostamide/prostaglandin F synthase	Thioredoxin-like fold	AT2G37240.1		Thioredoxin superfamily protein	LOC_Os03g17600.1	expressed protein	None	7.21588	5.80275	7.93763	6.2036	5.90722	5.15013	5.26436	4.45321	4.07122	6.06983	3.90659	20.5316	19.9494	21.7997	20.8921	19.818	18.5144	22.1933	6.42313	4.09391	41.7762	18.7655	18.4628	48.0222	20.4933	6.32127	12.1681	20.0572	2.46825	3.50174	5.98166	8.25447	10.2872	8.45568	21.0517	24.7475
Aco000913	0.870134	5.51e-12	black	basic helix-loop-helix bHLH DNA-binding superfamily protein		AT1G68920.1		basic helix-loop-helix (bHLH) DNA-binding superfamily protein	LOC_Os09g29830.2	helix-loop-helix DNA-binding domain containing protein, expressed	TF__bHLH	21.2393	29.1989	41.3262	29.9502	34.3411	30.701	27.4909	21.5956	30.5881	27.4508	30.5131	53.6045	42.7568	38.2045	51.0709	44.2024	44.51	44.5449	24.329	119.348	218.122	21.9751	22.9628	18.9526	17.0586	25.167	27.6854	276.872	38.6692	31.6824	23.3369	16.2625	26.6489	14.2153	252.293	77.2538
Aco000914	0.964897	2.54e-21	white	Pentatricopeptide repeat-containing protein	Pentatricopeptide repeat	AT5G48910.1	LPA66	Pentatricopeptide repeat (PPR) superfamily protein	LOC_Os07g02280.1	pentatricopeptide, putative, expressed	None	1.81078	2.09691	2.05553	1.58479	1.6039	1.78313	1.18594	1.4595	1.59854	1.86373	1.2328	2.00645	1.50792	1.4457	2.04688	1.4459	1.28982	1.08756	2.16823	2.54596	1.82417	3.61123	10.0058	8.3589	4.09502	1.25491	2.42021	1.17294	0.822749	1.25062	1.17948	1.47841	2.84124	2.45092	1.63614	1.31403
Aco000915	0.877545	2.15e-12	lightyellow	Protein FAM32A		AT1G16810.1			LOC_Os02g49530.1	AGAP000425-PA, putative, expressed	None	97.5622	132.132	128.871	134.43	98.3225	104.106	92.0038	102.881	96.0208	74.2625	81.5463	87.7547	89.8117	103.551	107.685	101.517	88.4492	107.082	91.8655	97.8286	184.41	94.0836	97.6822	102.112	114.74	78.6534	56.1114	89.9643	142.5	135.651	144.402	188.559	226.515	276.648	85.6248	125.544
Aco000916	0.931232	1.81e-16	yellow	RING/U-box superfamily protein		AT5G08139.1		RING/U-box superfamily protein	LOC_Os02g49550.1	zinc finger, C3HC4 type domain containing protein, expressed	None	75.8637	64.355	82.6291	73.0511	31.9174	34.9159	30.9106	34.7661	30.8311	63.6626	32.8953	21.882	25.0616	30.9579	28.4723	27.77	26.1558	30.9145	42.846	72.7918	543.444	51.0531	79.9577	61.4773	40.2219	80.1017	111.311	257.753	44.9221	71.5356	103.963	78.0479	76.2236	275.177	281.089	62.1973
Aco000917	0.610976	7.56e-05	grey60	2-succinyl-5-enolpyruvyl-6-hydroxy-3-cyclohexene-1- carboxylate synthase		AT1G68890.1		magnesium ion binding;thiamin pyrophosphate binding;hydro-lyases;catalytics;2-succinyl-5-enolpyruvyl-6-hydroxy-3-cyclohexene-1-carboxylic-acid synthases	LOC_Os02g37090.1	hydrolase, alpha/beta fold family domain containing protein, expressed	None	83.1674	58.2094	80.3519	96.8184	68.9075	57.8831	85.9232	47.7126	69.0018	59.8082	94.2271	34.7639	47.0531	39.6254	33.5224	31.6058	60.8127	33.6532	65.3928	31.5521	37.355	54.7206	89.9856	155.611	81.1405	31.7476	62.8781	49.7326	52.6559	32.933	24.9376	23.9626	33.703	20.649	35.0135	61.5403
Aco000921	0.669144	8.13e-06	green	Basic leucine-zipper 43 Similarity to bZIP transcription factor		AT3G30530.1	ATBZIP42,bZIP42	basic leucine-zipper 42	LOC_Os02g49560.1	bZIP transcription factor domain containing protein, expressed	TF__bZIP	2.06821	2.53526	0.69273	0.290855	0.484433	1.25275	1.36798	0.878876	0.411396	0.122003	0.478587	0.443013	0.235817	0.229858	0.0505496	0.141619	0.0730929	0.357138	0.616282	0.122388	3.44899	0.0172229	0.0699967	0.0446041	0.0882461	0	0.0182084	1.29023	0	0	0.168497	4.49684	1.66555	0.674003	1.19984	5.74887
Aco000922	0.591783	0.000143834	brown	60 kDa chaperonin	Chaperonin Cpn60/TCP-1	AT1G26230.1		TCP-1/cpn60 chaperonin family protein	LOC_Os06g02380.1	T-complex protein, putative, expressed	None	47.7823	40.5921	47.2834	48.4766	64.9595	66.1801	78.394	57.7923	65.6407	57.9003	81.2188	67.1998	72.4749	69.6713	68.1682	69.9238	83.2792	63.4814	50.6911	43.009	39.1807	68.5278	56.7074	128.257	74.4563	40.9017	59.2687	61.8725	71.4146	41.3539	31.5932	35.1123	33.0172	19.4848	55.5198	46.7575
Aco000923	0.904373	3.98e-14	yellow	LAG1 longevity assurance homolog 3	TRAM/LAG1/CLN8 homology domain	AT1G13580.2	LAG13	LAG1 longevity assurance homolog 3	LOC_Os02g37080.1	ASC1, putative, expressed	None	48.1468	56.9972	56.8479	46.5666	36.3777	38.4092	33.367	43.721	33.6188	47.9744	34.2982	25.0306	23.0286	24.1206	24.0539	21.9323	21.5989	18.8678	41.8418	67.0702	173.905	51.676	58.7445	29.3283	35.3354	59.2053	83.4471	85.6831	43.6057	32.3494	30.835	57.5965	53.6896	43.4426	78.753	84.9737
Aco000924	0.856054	2.83e-11	yellow	serine/threonine protein kinase 3	Serine/threonine-protein kinase, active site	AT5G08160.1	ATPK3,PK3	serine/threonine protein kinase 3	LOC_Os09g20640.1	serine/threonine-protein kinase 16, putative, expressed	None	19.775	22.2258	19.8587	16.2921	19.1607	18.4275	13.813	16.1778	15.8546	17.1458	14.939	22.5509	19.2761	19.0856	23.6085	18.8528	17.3541	20.0299	16.9818	26.3525	58.0036	24.5695	24.8557	24.3847	26.2597	16.5574	21.4314	30.2618	14.4804	17.8422	18.1977	28.0898	27.0408	20.5877	29.8869	31.8652
Aco000925	0.995037	1.15e-35	green	Peroxidase superfamily protein	Haem peroxidase	AT1G68850.1		Peroxidase superfamily protein	LOC_Os06g16350.1	peroxidase precursor, putative, expressed	None	0.320043	0.0551388	0.0194659	0.0970777	0	0	0	0	0	0	0	0	0.0136998	0	0	0.0312879	0	0	0	0	0.0307694	0.131728	0.103983	0.206578	0.150238	0.0129327	0.064051	0.0586469	0.493649	0.0833748	0.0842487	1.29361	0.979738	0	0	59.0217
Aco000926	0.807715	2.62e-09	yellow	Cytochrome P450	Cytochrome P450	AT5G57260.1	CYP71B10	cytochrome P450, family 71, subfamily B, polypeptide 10	LOC_Os10g08540.1	cytochrome P450, putative, expressed	None	2.82633	4.39027	3.34193	2.33651	2.3414	4.85262	1.66921	3.4695	1.39426	1.23953	1.5447	1.01063	1.22866	1.17704	0.760864	0.786648	0.506729	0.379597	0.924082	3.01977	20.7238	0.923757	0.551953	0.72793	0.642653	0.533814	1.15367	20.0572	0.658199	2.08437	3.95969	6.59126	7.64195	3.79893	20.5063	4.54434
Aco000929	0.669878	7.88e-06	lightyellow	Cytochrome P450	Cytochrome P450	AT5G57260.1	CYP71B10	cytochrome P450, family 71, subfamily B, polypeptide 10	LOC_Os10g08540.1	cytochrome P450, putative, expressed	None	1.95842	6.14776	1.36299	1.25029	0.746277	0.26591	0.208496	0.300547	0.0461557	0.082556	1.21418	0.0291166	0.141699	0.0468602	0.0508026	0.174477	0.117596	0.0847379	0.194846	1.71486	12.1049	0.0605588	1.02167	19.5552	16.8054	0.0891059	0.0481127	1.23158	0.16455	1.58412	2.9487	22.5458	48.693	32.7811	1.30891	20.6412
Aco000930	0.493538	0.00222244	lightyellow	Mitochondrial pyruvate carrier		AT5G20090.1		Uncharacterised protein family (UPF0041)	LOC_Os09g20660.1	UPF0041 domain containing protein, putative, expressed	None	50.3626	53.5322	56.0368	47.6135	48.1695	64.3589	43.6235	67.0866	48.8393	71.4571	39.1087	51.9776	41.0443	44.8128	44.1638	48.894	32.2656	41.8495	56.9971	109.097	148.09	66.7841	61.0732	51.1113	53.0691	94.7548	96.3149	78.0004	52.985	56.7782	60.1535	73.1814	58.0005	162.496	88.788	77.1991
Aco000931	0.849964	5.45e-11	yellow	TBC1 domain family member		AT3G02460.1		Ypt/Rab-GAP domain of gyp1p superfamily protein	LOC_Os08g31840.1	TBC domain containing protein, expressed	None	33.6667	36.1815	39.3211	34.4866	34.0621	34.7269	35.0272	34.9004	33.0936	40.8752	35.6517	37.2812	36.372	36.322	38.1668	36.3672	37.4646	36.8728	38.0161	44.9244	110.241	45.8309	36.5062	35.2317	32.2109	42.9601	60.2554	62.6349	48.8713	44.8556	64.7872	61.9701	59.2741	62.9274	61.0827	52.9443
Aco000933	0.884117	8.88e-13	black	Protein of unknown function DUF1262		AT1G61600.1		Protein of unknown function (DUF1262)	LOC_Os08g31850.1	expressed protein	None	8.57498	8.33475	5.27593	5.92204	1.31915	1.17229	0.941033	1.09309	0.952635	7.52021	0.505104	1.22416	1.9193	1.55803	1.93303	1.72979	1.24017	1.62863	1.85055	1.15777	20.8763	0.946861	2.92489	2.40679	3.24599	11.949	16.263	35.5987	1.15185	1.91762	3.03295	0.184802	0.391895	0.122546	36.4315	33.7267
Aco000934	0.849879	5.5e-11	brown	zinc finger C3HC4-type RING finger family protein / BRCT domain-containing protein		AT1G67180.1		zinc finger (C3HC4-type RING finger) family protein / BRCT domain-containing protein	LOC_Os08g31930.1	BRCA1 C Terminus domain containing protein, expressed	None	5.29531	2.05297	0.671506	2.05661	8.41619	9.56919	8.24304	13.9226	3.82691	6.11622	3.33608	66.2824	41.9661	33.5822	42.3695	35.0344	29.0653	25.3488	7.74918	3.03856	0.632639	29.1738	78.2459	31.5492	10.0768	6.6439	8.2449	2.46317	4.27829	2.50124	1.26373	0.308003	0	0.183819	1.41799	7.5009
Aco000935	0.52874	0.000915865	grey60	2-oxoglutarate 2OG and FeII-dependent oxygenase superfamily protein	Isopenicillin N synthase-like	AT1G52820.1		2-oxoglutarate (2OG) and Fe(II)-dependent oxygenase superfamily protein	LOC_Os08g32170.1	oxidoreductase, 2OG-FeII oxygenase domain containing protein, putative, expressed	None	88.1854	100.526	83.376	76.0967	89.3039	71.779	92.0057	78.5426	71.3562	80.6771	83.2091	72.7793	83.3049	88.7199	78.5354	97.4708	100.744	159.115	76.4209	124.551	141.47	65.4739	92.0562	231.659	296.878	123.467	88.5545	128.554	84.7431	183.174	202.197	181.352	178.214	275.912	150.961	164.801
Aco000936	0.842443	1.18e-10	grey60	Protein of unknown function DUF3353	Protein of unknown function DUF3353	AT5G23040.1	CDF1	Protein of unknown function (DUF3353)	LOC_Os08g32130.2	heat shock protein DnaJ, putative, expressed	None	61.408	78.9558	58.0445	65.6917	52.9846	50.4491	49.6114	54.1212	48.0056	57.4525	48.0603	43.1586	39.1009	44.4142	44.6831	38.1413	40.5866	60.8313	56.3181	58.8674	45.9084	74.9095	141.101	221.109	126.169	82.6638	73.1803	71.4906	48.3776	58.1956	65.8825	79.8343	85.825	72.7923	67.3	47.086
Aco000937	0.691077	3.07e-06	brown	RNA-binding protein	PWI domain	AT1G60200.1		splicing factor PWI domain-containing protein / RNA recognition motif (RRM)-containing protein	LOC_Os08g32100.1	transposon protein, putative, CACTA, En/Spm sub-class, expressed	None	58.0436	68.4484	56.1288	52.5135	62.1799	66.0043	57.8083	68.0312	51.8561	43.6638	40.0397	59.3679	67.8398	99.3489	60.058	101.439	70.2089	107.239	65.2613	58.5563	42.264	50.5723	54.3337	85.2697	64.4867	58.618	28.3267	18.8843	14.8095	14.8407	13.6483	12.9977	19.9867	18.1368	17.3431	19.4914
Aco000938	-0.488507	0.00250381	yellow	Beta-glucan-binding protein	Endo-1,3(4)-beta-glucanase	AT5G15870.1		glycosyl hydrolase family 81 protein	LOC_Os09g21210.1	beta-glucan-binding protein 4, putative, expressed	None	25.038	20.7394	22.0482	26.4093	26.2785	28.6794	26.4438	39.7808	26.2875	40.2045	19.3774	28.8129	26.4548	25.5129	19.2525	28.0461	33.5167	34.3244	24.2358	17.297	4.36485	22.4362	28.8466	34.3413	32.8894	41.8557	37.173	5.16093	10.5312	13.1732	16.0915	8.56247	10.3852	17.1564	4.90843	31.2081
Aco000939	0.508359	0.00154781	yellow	Homeobox-leucine zipper protein family	Homeodomain-like	AT3G01470.1	ATHB-1,ATHB1,HAT5,HB-1,HD-ZIP-1	homeobox 1	LOC_Os02g49700.1	homeobox associated leucine zipper, putative, expressed	TF__HB:HD-ZIP	8.27827	9.93208	12.6112	11.1252	8.69636	11.7835	10.8863	11.0106	11.4291	9.4839	13.0828	2.45325	3.23336	6.32166	7.28151	4.5089	5.34808	7.90524	17.1988	13.872	33.9481	2.79969	4.68483	3.97726	5.65419	8.87002	6.01709	3.16693	29.2899	17.9256	17.4395	4.74324	3.62503	5.51457	2.39968	12.8665
Aco000942	0.913623	7.59e-15	darkgreen	caffeoyl-CoA 3-O-methyltransferase	O-methyltransferase, family 3	AT4G34050.1	CCoAOMT1	S-adenosyl-L-methionine-dependent methyltransferases superfamily protein	LOC_Os06g06980.1	caffeoyl-CoA O-methyltransferase, putative, expressed	None	0.451344	0.718757	1.04566	1.44697	1.14839	0.820823	0.10176	1.15652	0.43968	0.903193	0.139756	1.21629	0.620574	0.527027	0.576086	0.690262	0.120282	0.672066	0.922028	0.560646	0.805032	5.78523	4.41497	1.4138	1.8833	0.711212	2.18894	1.05564	0.16455	0.250124	0.0842487	0.184802	0	0	0.436305	1.14977
Aco000944	0.659849	1.2e-05	black	U-box domain-containing protein		AT1G10560.1	ATPUB18,PUB18	plant U-box 18	LOC_Os08g32060.1	spotted leaf 11, putative, expressed	None	6.88097	4.42516	2.51785	3.007	1.89686	2.41885	1.13335	2.29354	1.41553	2.7513	1.57998	0.922319	0.716376	0.86536	1.05027	0.678092	1.54203	1.24594	2.3453	2.79802	3.23737	1.15939	1.02455	2.05121	1.93112	2.25523	4.07945	6.39251	1.3164	2.00099	1.51648	1.23201	0.979738	0.857822	5.67196	6.13213
Aco000945	0.674351	6.5e-06	midnightblue	U-box domain-containing protein		AT1G60190.1		ARM repeat superfamily protein	LOC_Os08g32060.1	spotted leaf 11, putative, expressed	None	16.4193	11.2186	5.94004	10.4104	1.59293	4.29264	1.41435	4.37067	0.95308	2.53315	5.21831	0.786166	0.75109	0.880115	0.702862	0.738764	1.17847	0.859607	1.62533	2.99976	9.97472	2.13995	0.880506	1.70812	1.63034	2.09801	5.63012	5.92334	0.987298	2.58462	1.85347	2.27922	1.95948	2.9411	8.7261	10.0195
Aco000948	0.543055	0.000620903	lightyellow	hypothetical protein					LOC_Os04g39170.2	expressed protein	None	27.1957	36.0846	22.9961	21.2716	24.6512	28.7774	27.0416	26.3204	22.4818	20.7739	25.7332	27.8225	25.8447	25.1048	21.7942	24.7326	38.2164	31.5188	28.4512	30.3171	42.9007	31.2854	27.2669	26.5034	24.4126	19.5717	18.7878	32.9596	31.429	36.1847	50.3807	52.4836	50.1626	28.3694	35.8861	32.4127
Aco000949	0.910731	1.3e-14	grey60	arginine/serine-rich splicing factor 35	RNA recognition motif domain	AT4G31580.2	RSZP22,SRZ-22,SRZ22	serine/arginine-rich 22	LOC_Os02g39720.3	splicing factor, arginine/serine-rich 7, putative, expressed	None	9.914	13.5737	13.6904	12.4207	22.7722	14.3139	24.5617	13.3913	20.0263	19.3673	23.0372	25.5084	27.1493	19.5055	19.1857	18.1428	48.8203	25.8699	15.7878	12.8804	20.3962	34.8609	53.0904	302.472	99.4567	17.1222	21.6863	26.5084	11.5185	9.75485	8.25637	8.31607	13.5204	4.47293	20.2882	21.7909
Aco000950	0.697256	2.3e-06	yellow	trehalose phosphate synthase	Trehalose-phosphatase	AT1G23870.1	ATTPS9,TPS9	trehalose-phosphatase/synthase 9	LOC_Os08g31980.1	trehalose-6-phosphate synthase, putative, expressed	None	2.74205	5.86773	4.65253	4.38559	5.25171	5.50436	4.3034	14.1594	3.26228	14.887	6.57981	14.5529	9.34161	2.81018	2.93115	4.19386	37.5115	14.0008	6.70672	12.5356	72.4069	37.1589	15.3295	34.1836	21.4288	9.87085	29.561	36.1851	12.3412	9.5881	18.4505	16.2625	41.9328	7.96549	34.0318	41.1181
[truncated: 18,579 more rows]

## Sheet: Supplementary Table 4
Supplementary Table 4.The correlation of each tissue sample to the identified modules.
[truncated: 76 more rows]

[truncated: 6 more sheets: Supplementary Table 5, Supplementary Table 6, Supplementary Table 7, Supplementary Table 8, Supplementary Table 9, Supplementary Table 10]
